# Supplementary material for: DNA methylation changes in endometrium and correlation with gene expression during the transition from pre-receptive to receptive phase
Source: Sci Rep. 2017 Jun 20;7:3916. doi: 10.1038/s41598-017-03682-0 (PMC5478666; doi:10.1038/s41598-017-03682-0)
Supplement: Supplementary file 2 — Supplementary Dataset 1 [file 41598_2017_3682_MOESM2_ESM.xls]

## Sheet: Supplementary tables
Supplementary tables
Manuscript title: DNA methylation changes in endometrium and correlation with gene expression during the transition from pre-receptive to receptive phase
Authors: Viktorija Kukushkina & Vijayachitra Modhukur, Marina Suhorutšenko, Maire Peters, Reedik Mägi, Nilufer Rahmioglu, Agne Velthut-Meikas, Signe Altmäe, Francisco J. Esteban, Jaak Vilo, Krina Zondervan, Andres Salumets, Triin Laisk-Podar
Supplementary Table 1.	Intersection of significant differentially methylated CpGs from RnBeads, Wilcoxon ranked-sum test, and seqlm
Supplementary Table 2.	Results of region-level (DMR) differential methylation analysis
Supplementary Table 3.	Correlation between methylation and gene expression
Supplementary Table 4.	g:profiler results for GO analysis for results from single-CpG level differential methylation analysis
Supplementary Table 5.	g:profiler output for GO analysis for results from region level (DMR) differential methylation analysis
Supplementary Table 6.	g:profiler results for GO analysis for results from methylation-gene expression correlation analysis
Supplementary Table 7.	PANTHER pathway overrepresentation analysis results
Supplementary Table 8.	CPM values for transcripts used in methylation-gene expression correlation analyses

## Sheet: ST1
Supplementary table 1. Intersection of significant differentially methylated CpGs from RnBeads, Wilcoxon ranked-sum test, and seqlm
CpG	Chr	Position	UCSC RefGene Group	Relation to UCSC CpG Island	UCSC RefGene Name	Mean beta-value difference
cg19642727	1	853876	Body	N_Shore	FLJ39609	0.0441311
cg21407818	1	853925	Body	N_Shore	FLJ39609	0.0340146
cg19159092	1	856059	TSS1500	S_Shore	FLJ39609	0.0485097
cg10827460	1	879375	Body	S_Shore	SAMD11	0.0460665
cg15742605	1	879383	Body	S_Shore	SAMD11	0.0701775
cg09756115	1	879415	Body	S_Shore	SAMD11	0.0456
cg23731742	1	879958	3'UTR	S_Shore	NOC2L;SAMD11	0.0760794
cg07701223	1	888957	Body	S_Shelf	NOC2L	-0.0933368
cg18272461	1	960761	Body	N_Shelf	AGRN	0.0481365
cg08007197	1	1010638		N_Shore		0.0426644
cg11200797	1	1016470		N_Shore		0.0666004
cg16383573	1	1017019		Island		0.0254653
cg19999567	1	1022900	Body	N_Shore	C1orf159	0.0611111
cg16060740	1	1023891	Body	N_Shore	C1orf159	0.0658674
cg13870982	1	1024212	Body	Island	C1orf159	0.0285877
cg23926866	1	1058658				0.0306938
cg24158844	1	1079561				-0.0541701
cg25772221	1	1079622				-0.0566331
cg16989340	1	1084147				0.0327139
cg20254790	1	1084473				0.0361973
cg22864340	1	1096765		N_Shore		0.0230205
cg06193359	1	1097179		N_Shore		0.0355397
cg13560058	1	1097233		N_Shore		0.0433793
cg11203990	1	1102417	TSS200;TSS1500	S_Shore	MIR200B;MIR200A	0.0457044
cg21810793	1	1103225	TSS200;TSS1500	S_Shelf	MIR200A;MIR429	0.0422663
cg26330479	1	1104257	TSS200	S_Shelf	MIR429	0.0355953
cg06967105	1	1104265	TSS200	S_Shelf	MIR429	0.0391921
cg03528302	1	1104399	Body	S_Shelf	MIR429	0.0388684
cg02014020	1	1115461	Body	N_Shore	TTLL10	0.0433667
cg03340606	1	1115575	Body	Island	TTLL10	0.0465311
cg05706898	1	1115920	Body	Island	TTLL10	0.0718266
cg00656410	1	1157541	Body	N_Shore	SDF4	-0.0259399
cg16045223	1	1206372	5'UTR	N_Shelf	UBE2J2	0.0729979
cg11229611	1	1217103	TSS1500		SCNN1D	0.0520606
cg06909630	1	1217130	TSS1500		SCNN1D	0.0510708
cg12645236	1	1217159	TSS1500		SCNN1D	0.0758507
cg00825734	1	1217511	5'UTR;TSS200;1stExon		SCNN1D	0.054677
cg09556527	1	1239259	Body	N_Shelf	ACAP3	0.0566517
cg07181952	1	1239999	Body	N_Shelf	ACAP3	0.0648821
cg06085743	1	1245014	Body	Island	PUSL1	0.0600835
cg05397202	1	1245040	Body	Island	PUSL1	0.0391171
cg08663263	1	1249367	Body	S_Shore	CPSF3L	0.0307874
cg15901950	1	1256513	Body	S_Shore	CPSF3L	0.0610663
cg23643813	1	1270995	3'UTR	N_Shore	DVL1	0.082328
cg21679391	1	1286917		S_Shore		0.0928991
cg01198994	1	1294629	TSS1500	S_Shelf	MXRA8	0.0682862
cg13393580	1	1295077	TSS1500	S_Shelf	MXRA8	0.0600552
cg26108719	1	1295147	TSS1500		MXRA8	0.077677
cg14094639	1	1309477	Body	Island	AURKAIP1	0.0370857
cg17014728	1	1327484	Body;3'UTR		CCNL2	0.0190636
cg23894219	1	1356565	1stExon;Body;5'UTR	S_Shore	LOC441869	0.0328363
cg15633699	1	1356728	TSS200	S_Shore	LOC441869	0.0332252
cg04865726	1	1365911		S_Shelf		0.00977754
cg09603935	1	1375448	3'UTR	Island	VWA1	0.0172543
cg07280242	1	1396086	Body	Island	ATAD3C	-0.0447933
cg13798621	1	1396125	Body	Island	ATAD3C	-0.048583
cg07808701	1	1464509	Body	Island	ATAD3A	0.0427185
cg00813378	1	1475209	Body	Island	C1orf70	0.0180021
cg23244095	1	1476269	TSS1500	Island	C1orf70	0.0850576
cg18114463	1	1476551	TSS1500	Island	C1orf70	0.0448577
cg21173317	1	1478665	Body	S_Shore	SSU72	0.0286284
cg12734710	1	1486459	Body	N_Shelf	SSU72	0.0761748
cg01058717	1	1487068	Body	N_Shelf	SSU72	0.0254133
cg17968925	1	1499694	Body	S_Shelf	SSU72	0.0674632
cg05642789	1	1564482	Body	Island	MIB2	-0.0547866
cg17122213	1	1564920	Body	Island	MIB2	-0.0783785
cg03427058	1	1565025	Body	Island	MIB2	-0.0722661
cg22082145	1	1597527	Body;5'UTR	N_Shelf	LOC728661;CDK11B	0.0209963
cg12655137	1	1609388	Body;5'UTR	S_Shore	CDK11B;LOC728661	-0.0440084
cg20251225	1	1609551	Body;5'UTR	S_Shore	CDK11B;LOC728661	-0.0692326
cg22442180	1	1684399	Body	N_Shore	NADK	0.0513995
cg14778560	1	1693368	Body	S_Shore	NADK	0.0319414
cg09182189	1	1709203	5'UTR	N_Shore	NADK	0.0148108
cg19083977	1	1712885		N_Shore		0.0447327
cg02769781	1	1713676		Island		0.0174397
cg24163210	1	1713944		Island		0.0333369
cg00558749	1	1713950		Island		0.0295672
cg05119467	1	1765440	5'UTR		GNB1	0.0681974
cg16677144	1	1790217	5'UTR		GNB1	0.0198898
cg07380540	1	1825861		S_Shelf		0.0415098
cg16652392	1	1826227		S_Shelf		0.0468312
cg08730434	1	1878395		S_Shelf		0.0403323
cg16813854	1	1920667	Body		KIAA1751	0.0401584
cg10837110	1	1957711	Body	N_Shore	GABRD	0.116418
cg03959306	1	2004968	TSS200;Body	N_Shore	PRKCZ	0.0610268
cg04520340	1	2005132	1stExon;Body;5'UTR	N_Shore	PRKCZ	0.0567873
cg16653138	1	2005180	1stExon;Body;5'UTR	Island	PRKCZ	0.040066
cg19803229	1	2005320	1stExon;Body;5'UTR	Island	PRKCZ	0.0342811
cg14418633	1	2005489	Body;5'UTR	Island	PRKCZ	0.0768256
cg03001333	1	2005560	Body;5'UTR	Island	PRKCZ	0.0726843
cg06176608	1	2019526	Body;5'UTR		PRKCZ	0.0609092
cg24557048	1	2063799	5'UTR;Body	Island	PRKCZ	0.0560286
cg18269141	1	2063966	5'UTR;Body	Island	PRKCZ	0.0606
cg25845463	1	2064046	5'UTR;Body	Island	PRKCZ	0.0620839
cg06888836	1	2074268	5'UTR;Body		PRKCZ	0.0431344
cg15468976	1	2106222	Body		PRKCZ	0.0569459
cg27264462	1	2106365	Body		PRKCZ	0.0533358
cg17025688	1	2107410	Body		PRKCZ	0.0412736
cg00660626	1	2107451	Body		PRKCZ	0.0743908
cg07896009	1	2107669	Body		PRKCZ	0.0944208
cg21209510	1	2119550	Body	N_Shore	C1orf86	0.0295541
cg06203364	1	2137307	5'UTR	Island	C1orf86	-0.0378727
cg20617669	1	2138442	5'UTR	S_Shore	C1orf86	0.0436983
cg00656881	1	2138757	5'UTR	S_Shore	C1orf86	0.044678
cg27528222	1	2138953	5'UTR	S_Shore	C1orf86	0.0550539
cg05523897	1	2139175	TSS200	S_Shore	C1orf86	0.0651683
cg07048210	1	2139235	TSS200	S_Shore	C1orf86	0.0541113
cg26031954	1	2139327	TSS200	S_Shore	C1orf86	0.0613643
cg15451548	1	2144873		S_Shore		0.0503569
cg23632393	1	2145116		S_Shore		0.0371242
cg12526693	1	2145258		S_Shore		0.0768825
cg26553501	1	2145276		S_Shore		0.0822338
cg24518098	1	2146288		S_Shore		0.0397426
cg05603985	1	2161049	1stExon	Island	SKI	0.034142
cg09469355	1	2161886	Body	S_Shore	SKI	0.0512548
cg08884752	1	2162001	Body	S_Shore	SKI	0.075995
cg15979171	1	2171212	Body		SKI	0.0437091
cg21775570	1	2171834	Body		SKI	0.034263
cg02050917	1	2173571	Body		SKI	0.0422845
cg02360367	1	2180027	Body		SKI	-0.0575095
cg08863830	1	2202028	Body		SKI	0.0840823
cg01949002	1	2203589	Body		SKI	0.0437398
cg12580943	1	2203648	Body		SKI	0.0598438
cg12473697	1	2205770	Body		SKI	0.0853742
cg05948763	1	2205824	Body		SKI	0.0737561
cg24579224	1	2205902	Body		SKI	0.0652825
cg15007228	1	2210335	Body	N_Shore	SKI	0.0590604
cg01852476	1	2232063	Body	N_Shore	SKI	-0.0510824
cg26017930	1	2232166	Body	N_Shore	SKI	-0.0617095
cg26687579	1	2243111		N_Shelf		0.0380212
cg27222162	1	2250860		S_Shore		0.0669107
cg24709511	1	2251570		S_Shore		0.0691329
cg14171516	1	2252860	Body	N_Shore	MORN1	0.0279989
cg27054514	1	2252995	Body	N_Shore	MORN1	0.054619
cg04156483	1	2254199	Body	Island	MORN1	0.0492652
cg22708961	1	2254245	Body	Island	MORN1	0.0785239
cg14098223	1	2262333	Body	N_Shelf	MORN1	0.0559314
cg13865934	1	2262474	Body	N_Shelf	MORN1	0.0620132
cg14288483	1	2286464	Body		MORN1	0.0928826
cg14222474	1	2286612	Body		MORN1	0.0545312
cg03343403	1	2327647	Body	S_Shelf	RER1	0.0283477
cg07141317	1	2327775	Body		RER1	0.0319716
cg17468855	1	2336721	3'UTR	N_Shelf	PEX10;RER1	0.0538682
cg21803791	1	2340190	Body	Island	PEX10	0.0330693
cg20826345	1	2350197				0.037595
cg22682172	1	2365064				0.0516953
cg22388472	1	2365763				0.0419006
cg14032998	1	2381623				0.0539828
cg06215416	1	2383473				0.0382547
cg08039751	1	2424656	Body		PLCH2	0.0676181
cg17820022	1	2425860	Body		PLCH2	0.059467
cg08655953	1	2425888	Body		PLCH2	0.0806871
cg16648140	1	2434046	Body	Island	PLCH2	0.0354508
cg26783079	1	2434058	Body	Island	PLCH2	0.0495475
cg06350196	1	2435087	Body	Island	PLCH2	0.0680426
cg24314879	1	2435236	Body	Island	PLCH2	0.069656
cg19911801	1	2435632	Body	Island	PLCH2	0.0578032
cg20598921	1	2435827	Body	Island	PLCH2	0.0743953
cg06322310	1	2436214	Body	S_Shore	PLCH2	0.0507792
cg16987365	1	2450682	Body	N_Shore	PANK4	0.0359511
cg10061384	1	2466275		N_Shore		0.038848
cg06415891	1	2467096		Island		0.0572245
cg20816361	1	2467100		Island		0.059872
cg12443001	1	2467281		S_Shore		0.0313824
cg08535779	1	2475961		N_Shore		0.0446395
cg00695391	1	2525548	Body	N_Shore	MMEL1	0.0428021
cg02569142	1	2720831		S_Shelf		0.0481445
cg01242872	1	2772127		Island		0.0562807
cg13923696	1	2772212		Island		0.0688438
cg07230639	1	2772363		Island		0.0394386
cg03742273	1	2772664		Island		0.0589913
cg15522425	1	2792637				0.0898791
cg15325070	1	2792704				0.089756
cg04232360	1	2792744				0.0748524
cg20613432	1	2799579				0.0557521
cg11414913	1	2799662				0.0834807
cg04132000	1	2802609				0.0342843
cg07363212	1	2808880				0.0653207
cg15579696	1	2822706				0.0689903
cg07972116	1	2822822				0.0451584
cg09857070	1	2822901				0.0348342
cg25367431	1	2846836		N_Shore		0.0597001
cg12415455	1	2846998		N_Shore		0.0692576
cg17403881	1	2847164		Island		0.0520383
cg00413352	1	2847213		Island		0.0784333
cg04141080	1	2847220		Island		0.0983134
cg14165772	1	2847632		S_Shore		0.0646113
cg25880242	1	2847826		S_Shore		0.0679077
cg24428184	1	2848110		S_Shore		0.0529907
cg01301282	1	2885134		Island		0.0168076
cg05139515	1	2896587				0.0455773
cg13300670	1	2896834				0.0558399
cg21964252	1	2901877				0.0607334
cg03296283	1	2928403		N_Shore		0.0500859
cg23226249	1	2928506		N_Shore		0.068105
cg23969554	1	2979311	Body	Island	FLJ42875	0.0971159
cg07523753	1	2979582	Body	Island	FLJ42875	0.0723237
cg09074856	1	2979817	Body	Island	FLJ42875	0.0847725
cg04484550	1	2980163	Body	Island	FLJ42875	0.101628
cg01514538	1	2980380	Body	Island	FLJ42875	0.106213
cg12050271	1	2980399	Body	Island	FLJ42875	0.0403419
cg03969902	1	2980546	Body	Island	FLJ42875	0.0880817
cg05346286	1	2980598	Body	Island	FLJ42875	0.0275697
cg04204526	1	2980937	Body	S_Shore	FLJ42875	0.0489536
cg03256938	1	2983926	Body	Island	FLJ42875	0.0453983
cg18381051	1	2987645	Body	Island	PRDM16	0.0642614
cg15818632	1	3017794	Body		PRDM16	0.0590001
cg05641535	1	3026154	Body	N_Shelf	PRDM16	0.0672305
cg17033287	1	3056542	Body	Island	PRDM16	0.048441
cg05035508	1	3056640	Body	Island	PRDM16	0.0754679
cg17455155	1	3056679	Body	Island	PRDM16	0.0772671
cg06617975	1	3056742	Body	Island	PRDM16	0.0700257
cg26545580	1	3056755	Body	Island	PRDM16	0.0630535
cg01647724	1	3056771	Body	Island	PRDM16	0.0709845
cg24642064	1	3056951	Body	S_Shore	PRDM16	0.0532348
cg21299491	1	3057366	Body	N_Shore	PRDM16	0.0798685
cg24045378	1	3062497	Body	S_Shelf	PRDM16	0.0458462
cg10442735	1	3062633	Body	S_Shelf	PRDM16	0.0633338
cg05965745	1	3077798	Body	N_Shelf	PRDM16	-0.0643189
cg01448098	1	3078013	Body	N_Shelf	PRDM16	-0.0716353
cg01961086	1	3086487	Body		PRDM16	0.034613
cg22796923	1	3086509	Body		PRDM16	0.0576128
cg15619820	1	3133763	Body		PRDM16	0.0823262
cg04022097	1	3133811	Body		PRDM16	0.0541035
cg22720392	1	3133857	Body		PRDM16	0.0537293
cg08266202	1	3134162	Body		PRDM16	0.0490883
cg23025459	1	3134420	Body		PRDM16	0.0720493
cg17489690	1	3136333	Body		PRDM16	0.10381
cg26053881	1	3136528	Body		PRDM16	0.0929597
cg16262201	1	3157480	Body	N_Shore	PRDM16	0.0609683
cg08160128	1	3158200	Body	Island	PRDM16	0.0358338
cg09990962	1	3164431	Body	Island	PRDM16	0.0167524
cg24807850	1	3165391	Body	S_Shore	PRDM16	0.0430661
cg20165545	1	3166599	Body	S_Shore	PRDM16	0.0784325
cg19904265	1	3166712	Body	S_Shelf	PRDM16	0.0307075
cg06354193	1	3183072	Body	Island	PRDM16	0.0345497
cg18966232	1	3183165	Body	Island	PRDM16	0.0839607
cg07212761	1	3199650	Body	S_Shelf	PRDM16	0.0215644
cg12441214	1	3200470	Body	N_Shelf	PRDM16	0.0351529
cg23034362	1	3200586	Body	N_Shelf	PRDM16	0.0295855
cg20462242	1	3227744	Body		PRDM16	0.0541665
cg15605124	1	3230250	Body		PRDM16	0.0468506
cg07797660	1	3239139	Body	N_Shore	PRDM16	0.0387424
cg01418153	1	3240129	Body	Island	PRDM16	0.031977
cg14216672	1	3265923	Body		PRDM16	0.0475164
cg15519786	1	3266440	Body		PRDM16	0.0600891
cg01101873	1	3269478	Body		PRDM16	0.0606719
cg06970772	1	3272662	Body	N_Shelf	PRDM16	0.0386391
cg13209113	1	3272732	Body	N_Shelf	PRDM16	0.0464806
cg16002887	1	3280682	Body		PRDM16	0.0465388
cg03126058	1	3282757	Body		PRDM16	0.0564436
cg11332505	1	3294322	Body		PRDM16	0.0320352
cg00087546	1	3308286	Body	N_Shore	PRDM16	0.045967
cg10956857	1	3308549	Body	N_Shore	PRDM16	0.0625919
cg10573643	1	3308568	Body	N_Shore	PRDM16	0.050329
cg01783650	1	3310911	Body	Island	PRDM16	0.0609099
cg00401797	1	3315193	Body		PRDM16	0.0756663
cg19317333	1	3319433	Body	N_Shore	PRDM16	0.0312043
cg12635919	1	3319488	Body	N_Shore	PRDM16	0.0350631
cg17438636	1	3320665	Body	N_Shore	PRDM16	0.0608295
cg01065697	1	3320738	Body	N_Shore	PRDM16	0.0638973
cg24663541	1	3320854	Body	N_Shore	PRDM16	0.0326892
cg20798164	1	3347577	Body	N_Shelf	PRDM16	0.049053
cg04483711	1	3347994	Body	N_Shelf	PRDM16	0.0481836
cg11236641	1	3348815	Body	N_Shelf	PRDM16	0.055557
cg15902830	1	3387913	Body		ARHGEF16	0.0515578
cg08711320	1	3387932	Body		ARHGEF16	0.0612914
cg09853936	1	3388196	Body		ARHGEF16	0.0532339
cg16104263	1	3394709	Body	Island	ARHGEF16	0.0523717
cg11820021	1	3394871	Body	Island	ARHGEF16	0.0490977
cg09180894	1	3395053	Body	Island	ARHGEF16	0.0599458
cg18885125	1	3396343	Body	S_Shore	ARHGEF16	0.0393862
cg00994251	1	3439691	Body	S_Shelf	MEGF6	0.0417085
cg20263392	1	3462550	Body	S_Shelf	MEGF6	0.0564752
cg16295880	1	3464048	Body	S_Shelf	MEGF6	0.0576
cg08425229	1	3470175	Body		MEGF6	0.0443516
cg26406401	1	3499759	Body	N_Shore	MEGF6	0.0262426
cg20277126	1	3507151	Body		MEGF6	0.0536056
cg24953596	1	3515194	Body	S_Shelf	MEGF6	0.0551144
cg26372893	1	3561076	Body	S_Shore	WDR8	0.0237141
cg04600984	1	3589862	5'UTR		TP73	0.0406057
cg27055894	1	3590920	5'UTR		TP73	0.0263417
cg06376715	1	3634918	Body	Island	TP73	0.0399008
cg22039909	1	3635100	Body	Island	TP73	0.0394989
cg22125220	1	3748957	Body		KIAA0562	0.0989989
cg25468905	1	4000125				0.0464737
cg13224197	1	4193192		Island		0.0736956
cg04902529	1	4193806		S_Shore		0.0534677
cg27165836	1	4193882		S_Shore		0.0543352
cg19745607	1	4674594				0.0978647
cg00562969	1	4815872	Body		AJAP1	-0.0478727
cg02771577	1	4834960	3'UTR	S_Shelf	AJAP1	-0.0243733
cg09234698	1	5334430				-0.0255996
cg20936183	1	5357644				0.037059
cg02451888	1	5937680	Body	S_Shore	NPHP4	0.0296088
cg23968579	1	5975890	Body		NPHP4	0.0477013
cg25220769	1	6094205	5'UTR		KCNAB2	0.0495584
cg05393578	1	6094316	5'UTR		KCNAB2	0.0486852
cg24730892	1	6094993	5'UTR		KCNAB2	0.0581007
cg16603374	1	6113068	Body	S_Shore	KCNAB2	0.0609402
cg24068761	1	6146988	Body		KCNAB2	0.0786349
cg14258756	1	6158059	Body		KCNAB2	0.109687
cg16053064	1	6158643	3'UTR		KCNAB2	0.0555498
cg26935168	1	6260346	TSS1500	S_Shore	RPL22	0.037524
cg08107735	1	6260360	TSS1500	S_Shore	RPL22	0.0448497
cg08886676	1	6328827	Body		ACOT7	0.0385534
cg24927687	1	6336519	Body	N_Shelf	ACOT7	0.064683
cg16034168	1	6336711	Body	N_Shelf	ACOT7	0.0940051
cg25029657	1	6355008	Body		ACOT7	-0.0335823
cg02957924	1	6366307	Body		ACOT7	0.0194595
cg21781706	1	6438350	Body		ACOT7	0.0474726
cg25345603	1	6450174	Body	N_Shelf	ACOT7	-0.0249677
cg23449295	1	6521121		Island		0.0418182
cg11404945	1	6521138		Island		0.0496318
cg27224823	1	6521268	3'UTR	Island	TNFRSF25	0.034737
cg16532223	1	6542083	5'UTR;Body	N_Shelf	PLEKHG5	0.0543853
cg06085726	1	6561043	Body	S_Shelf	PLEKHG5	0.056562
cg04601090	1	6579837	5'UTR;1stExon		PLEKHG5	0.0471969
cg04818845	1	6580167	TSS200		PLEKHG5	0.0465628
cg13857119	1	6580308	TSS1500		PLEKHG5	0.0481059
cg06972903	1	6580525	TSS1500		PLEKHG5	0.0822779
cg18263572	1	6649337	3'UTR		ZBTB48	0.0393358
cg10055231	1	6651358	3'UTR	N_Shelf	KLHL21	-0.0437082
cg10145135	1	6653507	Body	Island	KLHL21	0.0191371
cg15392471	1	6657176	Body	N_Shore	KLHL21	0.0547998
cg01120851	1	6657644	Body	N_Shore	KLHL21	0.0346951
cg03106413	1	6683528	3'UTR	N_Shore	PHF13	0.069722
cg02993722	1	6698457	Body		DNAJC11	0.0636179
cg26360953	1	6784749				0.0740513
cg15582707	1	6921545	Body		CAMTA1	-0.026138
cg04218548	1	6941387	Body		CAMTA1	-0.039976
cg13362033	1	7018949	Body	N_Shelf	CAMTA1	0.103617
cg26413691	1	7119074	Body	N_Shelf	CAMTA1	-0.0531117
cg05129050	1	7178026	Body		CAMTA1	0.0482832
cg17079374	1	7308012	Body		CAMTA1	-0.0764175
cg12710648	1	7308091	Body		CAMTA1	-0.0914652
cg00452133	1	7308117	Body		CAMTA1	-0.0610755
cg20800117	1	7308366	Body		CAMTA1	-0.0754979
cg24999973	1	7311132	Body		CAMTA1	0.0537806
cg12097989	1	7311176	Body		CAMTA1	0.0564384
cg15063687	1	7359621	Body		CAMTA1	0.0377769
cg19164131	1	7393686	Body		CAMTA1	0.0616217
cg08923594	1	7462176	Body		CAMTA1	0.0373473
cg19726343	1	7515595	Body		CAMTA1	0.053513
cg26251680	1	7515712	Body		CAMTA1	0.049483
cg02275084	1	7531719	Body		CAMTA1	0.038246
cg11755201	1	7551851	Body		CAMTA1	0.0463393
cg13866134	1	7569319	Body		CAMTA1	0.0753626
cg06830167	1	7600135	Body		CAMTA1	-0.0479899
cg00353659	1	7602013	Body		CAMTA1	0.109096
cg17875988	1	7739886	Body	N_Shore	CAMTA1	0.0470104
cg17081408	1	7778321	Body		CAMTA1	0.0809634
cg22229039	1	7842159		N_Shore		-0.0447529
cg23987789	1	7842406		N_Shore		-0.0478481
cg11978441	1	7902772	Body		PER3	-0.0346681
cg00864860	1	7907996	Body		UTS2	0.0653986
cg25978327	1	8065039				0.0617953
cg04085896	1	8088516		S_Shore		0.0478187
cg10026775	1	8164796				-0.025908
cg12749164	1	8262925				0.0641077
cg04508870	1	8298617				0.0650164
cg17857357	1	8319223				0.0360653
cg03211636	1	8354313				0.085034
cg11189357	1	8403631	Body	N_Shore	SLC45A1	0.0594501
cg04424119	1	8403680	Body	N_Shore	SLC45A1	0.0718309
cg26411522	1	8403712	Body	Island	SLC45A1	0.0935358
cg07123038	1	8403925	Body	Island	SLC45A1	0.0470628
cg04994795	1	8404050	Body	Island	SLC45A1	0.0737117
cg15554087	1	8404216	3'UTR	S_Shore	SLC45A1	0.0503873
cg11388228	1	8410102				0.0634654
cg09767658	1	8433089	5'UTR;Body		RERE	0.0835295
cg09246103	1	8456466	5'UTR;Body		RERE	0.0498049
cg05045335	1	8457417	5'UTR;Body		RERE	0.0441058
cg13400249	1	8480963	5'UTR;Body	N_Shelf	RERE	0.042888
cg14286456	1	8570225	Body		RERE	0.0730491
cg25722041	1	8623473	Body		RERE	0.0538864
cg18645642	1	8631756	Body		RERE	0.0572331
cg20609715	1	8658581	Body		RERE	0.0701898
cg06159269	1	8767347	5'UTR	S_Shelf	RERE	0.0845889
cg19400316	1	8815225	5'UTR		RERE	0.0844803
cg19371916	1	8874984	5'UTR	N_Shelf	RERE	-0.0539137
cg10207928	1	8963950				0.0649709
cg01550810	1	8978577				0.066977
cg07343511	1	9078477	Body		SLC2A7	0.05266
cg03850198	1	9090070				0.081528
cg16553238	1	9154254				-0.0321626
cg14855124	1	9180023	Body		GPR157	-0.047531
cg25003147	1	9187683	Body	N_Shore	GPR157	0.0465093
cg10377510	1	9224003				0.0547764
cg22373770	1	9224198				0.0274796
cg23606162	1	9342018				0.0565164
cg06779253	1	9375627	5'UTR		SPSB1	0.0379069
cg23632432	1	9380566	5'UTR		SPSB1	0.0530955
cg19820919	1	9380800	5'UTR		SPSB1	0.0562346
cg12221621	1	9381317	5'UTR		SPSB1	0.0808553
cg03116948	1	9381431	5'UTR		SPSB1	0.0577773
cg14669515	1	9386821	5'UTR		SPSB1	0.0460971
cg13197521	1	9400692	5'UTR		SPSB1	0.0576787
cg04778236	1	9400739	5'UTR		SPSB1	0.078866
cg24597774	1	9400775	5'UTR		SPSB1	0.0843967
cg25616787	1	9409349	5'UTR		SPSB1	0.0607725
cg10709351	1	9409560	5'UTR		SPSB1	0.043403
cg00149537	1	9409810	5'UTR		SPSB1	0.0810639
cg07173218	1	9410333	5'UTR		SPSB1	0.0608408
cg12430302	1	9424575	Body	N_Shelf	SPSB1	0.0436169
cg20325547	1	9431594		S_Shelf		0.0749616
cg04717485	1	9486780		N_Shelf		-0.0580957
cg01901101	1	9486939		N_Shore		-0.0535168
cg07322117	1	9498583				0.0301397
cg10992465	1	9504049				0.0872663
cg21686171	1	9504429				0.104003
cg11231958	1	9509421				0.063861
cg05712125	1	9513980				0.074539
cg13225830	1	9527173				0.0532537
cg13683667	1	9527208				0.0777585
cg00772959	1	9532871				0.0815853
cg18284427	1	9713284	Body;5'UTR	S_Shore	C1orf200;PIK3CD	-0.0493895
cg00231528	1	9714280	Body;5'UTR	S_Shore	C1orf200;PIK3CD	-0.087724
cg08854008	1	9714397	Body;5'UTR	S_Shore	C1orf200;PIK3CD	-0.105153
cg12354861	1	9714810	TSS200;5'UTR	S_Shore	C1orf200;PIK3CD	-0.0682079
cg16597045	1	9714845	TSS1500;5'UTR	S_Shore	C1orf200;PIK3CD	-0.0325976
cg22595920	1	9716050	TSS1500;5'UTR	S_Shelf	C1orf200;PIK3CD	-0.0380347
cg23251761	1	9750061	5'UTR	Island	PIK3CD	0.06546
cg24859236	1	9750213	5'UTR	Island	PIK3CD	0.0845339
cg26307814	1	9787215	3'UTR	N_Shelf	PIK3CD	0.0592985
cg15678052	1	9844683	Body		CLSTN1	-0.0535347
cg14037769	1	9895799				0.053428
cg09162909	1	10075991	3'UTR		RBP7	0.0726333
cg02390515	1	10239190	Body		UBE4B	0.0734902
cg19092837	1	10271724	5'UTR	S_Shore	KIF1B	0.0446655
cg11712187	1	10368286	3'UTR;Body		KIF1B	0.0326512
cg21406409	1	10413700	Body		KIF1B	0.0450922
cg04909257	1	10462498	Body	S_Shelf	PGD	0.0290632
cg03344767	1	10475318	Body		PGD	-0.0571157
cg25310676	1	10575953	Body		PEX14	-0.0651536
cg10777461	1	10590481	Body		PEX14	-0.0609876
cg04551619	1	10692799				0.0734638
cg01556552	1	10695686		N_Shelf		0.0565733
cg01824138	1	10699604	Body	Island	CASZ1	0.046928
cg19706390	1	10709702	Body	S_Shore	CASZ1	0.0339445
cg09415955	1	10709885	Body	S_Shore	CASZ1	0.0496461
cg19370715	1	10710847	Body	N_Shelf	CASZ1	0.0550894
cg10816626	1	10711457	Body	N_Shelf	CASZ1	0.0481229
cg15597109	1	10711695	Body	N_Shelf	CASZ1	0.0768125
cg01016030	1	10717077	Body	N_Shelf	CASZ1	0.0436898
cg15490335	1	10723174	Body	N_Shelf	CASZ1	0.0476966
cg15031409	1	10723630	Body	N_Shore	CASZ1	0.0419626
cg07177917	1	10724490	Body	N_Shore	CASZ1	0.0422583
cg18271964	1	10732063	Body		CASZ1	0.0555017
cg10053369	1	10732333	Body		CASZ1	0.111329
cg24293689	1	10732356	Body		CASZ1	0.0818324
cg16926809	1	10732464	Body		CASZ1	0.0616804
cg11222217	1	10732519	Body		CASZ1	0.0717753
cg00925802	1	10732558	Body		CASZ1	0.0923225
cg13840252	1	10732744	Body		CASZ1	0.0521672
cg22853713	1	10732872	Body		CASZ1	0.0590884
cg09179249	1	10732900	Body		CASZ1	0.06405
cg11732134	1	10732912	Body		CASZ1	0.070574
cg01399485	1	10733030	Body		CASZ1	0.0434214
cg27295042	1	10738569	Body		CASZ1	0.0667299
cg22513691	1	10738664	Body		CASZ1	0.0635244
cg09579869	1	10738769	Body		CASZ1	0.0552166
cg13428086	1	10743216	Body		CASZ1	0.0500336
cg07589381	1	10764512	5'UTR	Island	CASZ1	0.0539365
cg17158913	1	10764886	5'UTR	Island	CASZ1	0.0800519
cg04149978	1	10764896	5'UTR	Island	CASZ1	0.0683042
cg02697519	1	10769910	5'UTR		CASZ1	0.0547749
cg20141509	1	10781431	5'UTR		CASZ1	0.073203
cg10234511	1	10788801	5'UTR		CASZ1	0.0767507
cg18437144	1	10788928	5'UTR		CASZ1	0.0941755
cg19253831	1	10795020	5'UTR		CASZ1	0.0544865
cg19731194	1	10887875				0.0672018
cg12275285	1	10888566				0.0880869
cg17480077	1	10895517		N_Shore		0.0372237
cg25013303	1	10961257				0.0687273
cg00157638	1	10963932				-0.0448809
cg17944737	1	10995014				0.0405265
cg13981325	1	11002748				0.054055
cg18947360	1	11112976				0.039529
cg03005851	1	11113287				0.0365864
cg22718696	1	11218525	Body		MTOR	0.0662171
cg16733203	1	11398011				0.0513836
cg20946054	1	11761766	5'UTR		C1orf187	0.0441874
cg04444949	1	11795746	TSS1500	N_Shore	AGTRAP	0.0244148
cg08425760	1	11795897	TSS1500	N_Shore	AGTRAP	0.0436136
cg08945450	1	11795905	TSS1500	N_Shore	AGTRAP	0.043257
cg21826784	1	11795937	TSS1500	N_Shore	AGTRAP	0.0413243
cg15527643	1	11795946	TSS200	N_Shore	AGTRAP	0.0443164
cg25467652	1	11795976	TSS200	Island	AGTRAP	0.0269695
cg17514528	1	11862907	Body	N_Shelf	MTHFR	0.0803607
cg00386961	1	11893430	Body		CLCN6	0.0543112
cg04132522	1	11898705	Body	Island	CLCN6	0.0230357
cg03977831	1	11979188				0.0622144
cg19022839	1	12035460	3'UTR		PLOD1	0.0813851
cg01178703	1	12066560	Body		MFN2	0.0235612
cg07155422	1	12114402				0.061524
cg22428027	1	12128827	Body		TNFRSF8	0.0410684
cg03422094	1	12135707	Body		TNFRSF8	0.0906736
cg12126344	1	12207564				0.0857381
cg22677556	1	12238390	Body		TNFRSF1B	0.0561706
cg13471521	1	12244930	Body		TNFRSF1B	0.0751604
cg16513984	1	12261884	Body		TNFRSF1B	-0.029848
cg11665613	1	12268883	3'UTR		TNFRSF1B	0.0783797
cg23843705	1	12270775				-0.0715807
cg08531380	1	12270887				-0.0638057
cg00384847	1	12291339	5'UTR	S_Shore	VPS13D	0.0516687
cg15109449	1	12363259	Body		VPS13D	0.0916249
cg00059737	1	12400434	Body		VPS13D	0.0912405
cg06620723	1	12404945	Body		VPS13D	-0.0312812
cg04275506	1	12445337	Body		VPS13D	-0.0356823
cg15929771	1	12466185	Body		VPS13D	0.0440315
cg07838943	1	12493840	Body		VPS13D	0.0682259
cg17494034	1	12513497	Body		VPS13D	-0.0493144
cg26228280	1	12514410	Body		VPS13D	0.0470409
cg04875041	1	12514747	Body		VPS13D	0.0670807
cg10622644	1	12538455	Body		VPS13D	0.056717
cg14381712	1	12546623	Body		VPS13D	0.0613452
cg10987347	1	12559783	Body		VPS13D	0.0756256
cg20610749	1	12561991	Body		VPS13D	0.0408372
cg15135803	1	12579742				0.0913833
cg07586026	1	12600225		N_Shore		0.0521903
cg07242540	1	12600348		Island		0.0787583
cg00003578	1	12600529		Island		0.0489351
cg07143158	1	12609308				0.0745424
cg19263548	1	12609616				0.0734986
cg04943879	1	12609705				0.0481679
cg01017395	1	12609957				0.0488192
cg17454094	1	12610062				0.0767603
cg07804749	1	12610104				0.0576556
cg00291366	1	12616550				0.0418204
cg24541835	1	12651540	Body		DHRS3	0.0660758
cg09517873	1	12656315	Body	S_Shore	DHRS3	0.0420355
cg09126203	1	12661455	Body		DHRS3	-0.0379217
cg03546360	1	12675968	Body	N_Shore	DHRS3	0.0226439
cg22441000	1	12696332				0.0513634
cg10722410	1	13831907				0.0317568
cg19411734	1	13877579		N_Shelf		0.0753422
cg23954416	1	13909161	TSS1500	N_Shore	PDPN	-0.0489
cg16590190	1	13909522	TSS1500	N_Shore	PDPN	-0.0675511
cg00831909	1	13909623	TSS1500	Island	PDPN	-0.0421247
cg04886857	1	13914270	5'UTR;Body	S_Shelf	PDPN	0.0313847
cg13472584	1	14056972	Body		PRDM2	-0.0737052
cg06604289	1	14057606	Body		PRDM2	-0.0611766
cg21288507	1	14078744	Body;5'UTR	S_Shelf	PRDM2	-0.0495113
cg12481389	1	14107831	Body		PRDM2	0.0923191
cg27544405	1	14108975	Body		PRDM2	0.0513124
cg08548284	1	14382172				0.0552032
cg15118606	1	14954053	Body		KIAA1026	0.0565064
cg04609090	1	15084185	Body		KIAA1026	0.0168505
cg01567509	1	15104223	Body		KIAA1026	-0.0768127
cg00119241	1	15152595	Body		KIAA1026	0.0719345
cg17596058	1	15242180	Body		KIAA1026	-0.0444379
cg14976342	1	15255231	Body;TSS1500	S_Shelf	KIAA1026	0.0850567
cg19520372	1	15256127	Body;TSS200		KIAA1026	0.0691062
cg00577560	1	15271830	Body;5'UTR;TSS1500		KIAA1026	0.0719057
cg21413173	1	15271952	Body;5'UTR;TSS1500		KIAA1026	0.064281
cg03398002	1	15272082	Body;5'UTR;TSS1500		KIAA1026	0.0717293
cg16663033	1	15272108	Body;5'UTR;TSS1500		KIAA1026	0.0468162
cg11648522	1	15272238	TSS200;Body;5'UTR		KIAA1026	0.057861
cg26577320	1	15272326	TSS200;Body;5'UTR		KIAA1026	0.0602473
cg10053507	1	15307522	Body		KIAA1026	0.0452059
cg16674264	1	15414971	Body		KIAA1026	0.0764598
cg09069072	1	15482753	5'UTR	S_Shore	TMEM51	0.0888937
cg01414407	1	15495100	5'UTR		TMEM51	-0.0543928
cg07816247	1	15540152	5'UTR	N_Shore	TMEM51	0.0661839
cg21005438	1	15541182	5'UTR	Island	TMEM51	0.0699676
cg11741753	1	15541217	5'UTR	Island	TMEM51	0.0518451
cg19505659	1	15541280	5'UTR	Island	TMEM51	0.051847
cg25469418	1	15541349	5'UTR	Island	TMEM51	0.0711775
cg26027853	1	15541446	5'UTR	Island	TMEM51	0.0634604
cg24435669	1	15546149	Body		TMEM51	0.0560549
cg15522517	1	15547652				0.0438311
cg03773198	1	15653410	Body		FHAD1	0.0831167
cg14022778	1	15653601	Body		FHAD1	0.0376833
cg06207778	1	15672633	Body		FHAD1	-0.0335486
cg24038105	1	15679299	Body		FHAD1	-0.0543612
cg14160480	1	15697398	Body		FHAD1	0.0454351
cg21004104	1	15954209	Body		DDI2	0.0759191
cg09873284	1	16029777	Body		PLEKHM2	0.0475549
cg16004427	1	16083101		N_Shelf		-0.0492407
cg07107113	1	16087752	5'UTR	S_Shore	FBLIM1	0.0562136
cg01709096	1	16087977	5'UTR	S_Shelf	FBLIM1	0.0565351
cg26059919	1	16265848	Body		SPEN	0.01639
cg03515844	1	16277545	5'UTR		ZBTB17	0.0442324
cg11421972	1	16343756	Body		HSPB7	0.0521089
cg13320181	1	16345374	TSS200		HSPB7	0.06353
cg24306962	1	16345491	TSS1500		HSPB7	0.0565411
cg00261668	1	16346317	TSS1500		HSPB7	0.0467598
cg03258665	1	16472461	Body	N_Shelf	EPHA2	0.0530612
cg27582323	1	16472728	Body	N_Shelf	EPHA2	0.0738412
cg26371327	1	16473143	Body	N_Shore	EPHA2	0.0532079
cg02998240	1	16508668				0.0497726
cg12462858	1	16810776	Body	Island	CROCCL2	0.00543275
cg11516038	1	16985148		S_Shore		0.0886345
cg26664206	1	17241705		S_Shore		0.0635193
cg06911110	1	17293971	Body	S_Shore	CROCC	0.0677481
cg21304454	1	17302859	Body	N_Shelf	MFAP2	0.0210684
cg00031063	1	17303752	Body	N_Shelf	MFAP2	0.0753782
cg04875062	1	17305562	5'UTR	N_Shore	MFAP2	0.0589405
cg04236263	1	17305798	5'UTR	N_Shore	MFAP2	0.0371947
cg03394122	1	17307678	TSS1500;5'UTR	S_Shore	MFAP2	0.0359214
cg17434062	1	17312704	Body;3'UTR		ATP13A2	0.0576614
cg20418507	1	17312801	Body		ATP13A2	0.0254838
cg05064739	1	17329620	Body	N_Shelf	ATP13A2	0.0372059
cg07798137	1	17332259	Body	S_Shore	ATP13A2	0.0141223
cg07319459	1	17448608		S_Shelf		0.054937
cg23013029	1	17508341				-0.0291572
cg12654045	1	17559606	Body		PADI1	0.0778256
cg01790353	1	17674483	Body		PADI4	0.047412
cg14561834	1	17682613	Body		PADI4	-0.0448985
cg20269276	1	17732424		N_Shelf		0.0258663
cg17278062	1	17732728		N_Shore		0.0327974
cg21918969	1	17751520	Body		RCC2	0.0469709
cg20940024	1	17815386				0.0706836
cg02066441	1	17858588				0.0477597
cg10115348	1	17865653	TSS1500	N_Shore	ARHGEF10L	0.051971
cg20294080	1	17932629	Body		ARHGEF10L	0.0681927
cg21291759	1	18406786				0.0748109
cg01727764	1	18406812				0.0512412
cg26053526	1	18609735	Body		IGSF21	0.0336162
cg16108710	1	18924933				0.032813
cg16360668	1	19265059	Body		IFFO2	-0.0710196
cg22867719	1	19276236	Body		IFFO2	0.0661218
cg16552822	1	19278734	Body	N_Shelf	IFFO2	-0.0500207
cg21417130	1	19400922				-0.0451561
cg16265859	1	19401069	3'UTR		UBR4	-0.0800873
cg21863016	1	19410997	Body		UBR4	0.0299213
cg20432732	1	19451037	Body		UBR4	-0.0393895
cg17906803	1	19587393				0.0373846
cg26013235	1	19643906	5'UTR		PQLC2	0.0609604
cg16491362	1	19665070		Island		0.0371323
cg25141181	1	19665757	3'UTR	S_Shore	CAPZB	0.081994
cg03470939	1	19669159	Body	S_Shelf	CAPZB	0.0841898
cg11749059	1	19684336	Body		CAPZB	0.0648951
cg12763668	1	19687257	Body		CAPZB	0.0960302
cg05820435	1	19701756	Body		CAPZB	0.0649617
cg06360604	1	19725051	Body		CAPZB	0.068633
cg16694480	1	19732786	Body		CAPZB	0.0636689
cg23711554	1	19752176	Body		CAPZB	0.0554848
cg12424867	1	19752812	Body		CAPZB	0.063806
cg25839439	1	19764480	Body		CAPZB	0.0721407
cg11962640	1	19764686	Body		CAPZB	0.0627955
cg23111655	1	19764821	Body		CAPZB	0.0729558
cg01832549	1	19774989	Body		CAPZB	0.0483989
cg03542686	1	19794335	Body		CAPZB	0.0348875
cg08233218	1	19823125				0.0499146
cg23919742	1	19832174				0.051257
cg02959112	1	19978788	Body;5'UTR		NBL1	0.0394097
cg13422830	1	19985666				0.0776355
cg22626525	1	20008900	3'UTR	S_Shelf	TMCO4	0.0476764
cg00576736	1	20030383	Body		TMCO4	-0.0472024
cg14220777	1	20062329	Body		TMCO4	0.10186
cg06871525	1	20113930	5'UTR		TMCO4	-0.016966
cg12082793	1	20218923	Body		OTUD3	-0.0831542
cg19276110	1	20396593	TSS200		PLA2G5	0.0580071
cg06222062	1	20396690	TSS200		PLA2G5	0.0468702
cg25974901	1	20396750	1stExon;5'UTR		PLA2G5	0.0859327
cg16134070	1	20492604	Body		PLA2G2C	0.0589024
cg24514391	1	20518904	3'UTR		UBXN10	0.0611604
cg17425580	1	20521101				0.0631267
cg08936817	1	20592916				0.0549098
cg04722511	1	20692222		N_Shore		0.0358383
cg16357353	1	20737787				0.0320489
cg06897478	1	20799799				0.0398712
cg07813254	1	20877673	TSS1500	N_Shore	FAM43B	0.0574033
cg10778636	1	20878361	TSS1500	N_Shore	FAM43B	0.0394372
cg08539965	1	21396338	5'UTR		EIF4G3	0.113696
cg15598754	1	21551903	Body	Island	ECE1	0.009005
cg17850498	1	21565755	Body		ECE1	-0.0466077
cg04236915	1	21578831	Body		ECE1	0.0668265
cg13447099	1	21606051	Body;5'UTR;1stExon		ECE1	0.0620221
cg01780990	1	21606441	TSS1500;Body		ECE1	0.0479917
cg26348226	1	21617442	TSS1500;Body	S_Shore	ECE1	0.049984
cg00964400	1	21634838	Body		ECE1	0.0642498
cg19827182	1	21640802	Body		ECE1	0.0524348
cg05954918	1	21645238	Body		ECE1	0.0396449
cg18116670	1	21649784	Body		ECE1	0.056802
cg16514473	1	21650610	Body		ECE1	0.0534809
cg22620027	1	21824391				0.0549941
cg06369076	1	21845928	5'UTR		ALPL	0.0246141
cg10112270	1	21913458				0.0475003
cg08922729	1	21913557				0.0413526
cg24117274	1	21945805	Body	N_Shelf	RAP1GAP	0.0482243
cg07499899	1	21966310	Body;5'UTR		RAP1GAP	0.054078
cg03727673	1	21966420	Body;5'UTR		RAP1GAP	0.0532963
cg06993467	1	21966500	Body;5'UTR		RAP1GAP	0.0819663
cg10538929	1	22149812	3'UTR;Body	Island	LDLRAD2;HSPG2	0.00586854
cg13430401	1	22153389	Body	N_Shore	HSPG2	-0.0615317
cg13962372	1	22415149	Body		CDC42	0.0632785
cg07033286	1	22432629				0.0711793
cg14827149	1	22441051				0.0424614
cg01781529	1	22444030	3'UTR	N_Shelf	WNT4	0.0396527
cg05600023	1	22448373	Body	S_Shore	WNT4	0.0412545
cg26924480	1	22463884	Body		WNT4	0.0486681
cg09154062	1	22582789				0.0355523
cg21416706	1	22609324		N_Shelf		0.0440474
cg13963528	1	22612141		N_Shore		0.0543441
cg26529645	1	22612262		Island		0.0371146
cg04782252	1	22612297		Island		0.0351211
cg05761076	1	22612776		S_Shore		0.0417116
cg15837100	1	22647529				0.0510101
cg24834590	1	22774520		N_Shelf		0.0834913
cg20335309	1	22899442	Body	N_Shelf	EPHA8	0.0322764
cg20847035	1	22906124	Body	S_Shelf	EPHA8	0.0740828
cg00978901	1	22956280				0.0435625
cg27584013	1	23012439				0.0615036
cg20149170	1	23105148	Body		EPHB2	0.0620071
cg02974898	1	23105600	Body		EPHB2	0.0759599
cg13988448	1	23115536	Body	S_Shelf	EPHB2	0.0771112
cg13378083	1	23142734	Body		EPHB2	0.0394623
cg15447913	1	23162550	Body		EPHB2	0.0802125
cg08264906	1	23197180	Body		EPHB2	0.0680353
cg26671246	1	23203462	Body		EPHB2	0.0353892
cg26554265	1	23206348	Body		EPHB2	0.0285208
cg26530045	1	23487055	5'UTR		LUZP1	0.0852956
cg00023024	1	23521272	TSS200		HTR1D	0.0646616
cg11953164	1	23521307	TSS200		HTR1D	0.0805117
cg20678835	1	23521332	TSS200		HTR1D	0.0627691
cg08872493	1	23521417	TSS200		HTR1D	0.087007
cg22502492	1	23697506	3'UTR;Body;1stExon;TSS1500	S_Shore	C1orf213;ZNF436	0.0774844
cg20150640	1	23697656	3'UTR;Body;1stExon;TSS1500	S_Shore	C1orf213;ZNF436	0.10012
cg16555909	1	23721285	Body		TCEA3	0.0749833
cg05590755	1	23855149	Body	N_Shore	E2F2	-0.0255944
cg11078090	1	23878540		N_Shelf		0.0251469
cg04880657	1	23892009		N_Shelf		0.0385115
cg00458949	1	23942134		N_Shelf		0.0436495
cg10511985	1	24053853				0.0458011
cg15988345	1	24122261	3'UTR		GALE	0.0460857
cg21696012	1	24131000	Body	S_Shelf	HMGCL	0.030305
cg05524740	1	24225690	5'UTR	N_Shelf	CNR2	-0.0589823
cg24672624	1	24239771	5'UTR;1stExon		CNR2	-0.070124
cg16410115	1	24240000	TSS200		CNR2	-0.0502372
cg11651446	1	24446746	3'UTR		IL22RA1	0.0406962
cg16903060	1	24621673				0.0482149
cg12405265	1	24655961	Body;5'UTR		GRHL3	-0.0292359
cg26431550	1	24691176	Body		C1orf201	0.0535464
cg15519096	1	24833311	5'UTR	S_Shelf	RCAN3	-0.0639703
cg20146241	1	24861604	Body	N_Shore	RCAN3	-0.0567967
cg18128887	1	24861708	Body	Island	RCAN3	-0.0745999
cg01519464	1	24861818	3'UTR	Island	RCAN3	-0.0361785
cg25140783	1	24861872	3'UTR	Island	RCAN3	-0.0621095
cg26692749	1	24861919	3'UTR	Island	RCAN3	-0.029803
cg07965110	1	24863166		S_Shore		-0.0758284
cg07191152	1	25061987				0.0500228
cg27425146	1	25062925				0.053719
cg11653912	1	25154971	Body		CLIC4	0.0828302
cg13566436	1	25240865	Body		RUNX3	0.0695036
cg05162523	1	25240938	Body		RUNX3	0.0638731
cg08544331	1	25246922	Body		RUNX3	0.103555
cg15963463	1	25253237	Body	N_Shelf	RUNX3	0.0238648
cg05656688	1	25254088	Body	N_Shore	RUNX3	0.0491252
cg03769939	1	25254129	Body	N_Shore	RUNX3	0.0631484
cg11336061	1	25254149	Body	N_Shore	RUNX3	0.0495699
cg15014975	1	25257547	TSS1500;Body	Island	RUNX3	0.0503234
cg25882256	1	25257759	TSS1500;Body	Island	RUNX3	0.0676214
cg04250451	1	25257784	TSS1500;Body	Island	RUNX3	0.0515372
cg25470148	1	25257931	TSS1500;Body	Island	RUNX3	0.0467846
cg24463471	1	25257978	TSS1500;Body	Island	RUNX3	0.0682501
cg26256263	1	25258146	TSS1500;Body	Island	RUNX3	0.0558784
cg13305657	1	25258181	TSS1500;Body	Island	RUNX3	0.0374171
cg04907595	1	25258264	TSS1500;Body	Island	RUNX3	0.0511523
cg03171924	1	25258332	Body	Island	RUNX3	0.04997
cg14182690	1	25290947	Body		RUNX3	-0.0456885
cg07236781	1	25291041	1stExon		RUNX3	-0.0496551
cg09993145	1	25291905	TSS1500		RUNX3	-0.0699515
cg12459932	1	25292018	TSS1500		RUNX3	-0.061116
cg23916689	1	25292034	TSS1500		RUNX3	-0.0449778
cg06037693	1	25292072	TSS1500		RUNX3	-0.0397024
cg16529592	1	25292215	TSS1500		RUNX3	-0.0507594
cg19774846	1	25292225	TSS1500		RUNX3	-0.0513931
cg17973115	1	25333445				0.0244897
cg17970107	1	25831485				0.0642478
cg22442430	1	25876626	Body		LDLRAP1	-0.0297983
cg06359931	1	25893405	Body		LDLRAP1	0.0495998
cg18792528	1	25893735	3'UTR		LDLRAP1	0.0701973
cg00915556	1	25895276	3'UTR		LDLRAP1	0.0534004
cg16836311	1	25944712	1stExon	Island	MAN1C1	0.090324
cg16585234	1	25944802	1stExon	S_Shore	MAN1C1	0.0470721
cg09027133	1	25945042	Body	S_Shore	MAN1C1	0.0868184
cg26812481	1	25976496	Body		MAN1C1	0.0614746
cg10485752	1	26021655	Body		MAN1C1	0.0465843
cg07242931	1	26034297	Body		MAN1C1	0.0437161
cg23675930	1	26054700	Body		MAN1C1	0.0645779
cg18347602	1	26063314	Body		MAN1C1	0.0485965
cg03848004	1	26107517	Body		MAN1C1	0.0489974
cg02490185	1	26136899	Body		SEPN1	0.0421036
cg21950720	1	26347088	TSS1500		EXTL1	0.0462134
cg13783323	1	26347092	TSS1500		EXTL1	0.0517028
cg07821739	1	26347541	TSS1500		EXTL1	0.0575056
cg04629204	1	26348325	1stExon;5'UTR		EXTL1	0.0443658
cg13555278	1	26348484	1stExon;5'UTR		EXTL1	0.0358652
cg12742826	1	26365331	3'UTR	S_Shelf	SLC30A2	0.0369439
cg13690126	1	26502524	TSS1500		CNKSR1	0.040885
cg18769860	1	26519331	Body		CATSPER4	-0.0382821
cg13446351	1	26536844				-0.0301119
cg25199536	1	26601607	Body		CCDC21	-0.0324293
cg01905489	1	26616534	Body		UBXN11	-0.0430699
cg16068833	1	26644515	5'UTR;1stExon		UBXN11;CD52	-0.0354844
cg22517705	1	26645313	Body;TSS1500		CD52;UBXN11	-0.0648809
cg11141340	1	26802999	3'UTR	S_Shelf	HMGN2	0.0565668
cg21004490	1	26872337	Body;TSS200		RPS6KA1	-0.0482754
cg12136895	1	27108185	3'UTR		ARID1A	0.0503313
cg15497006	1	27147585		S_Shelf		-0.064452
cg04249191	1	27384423				0.0576553
cg11673687	1	27426555	3'UTR		SLC9A1	0.0664488
cg07359379	1	27445362	Body		SLC9A1	0.0653919
cg24738346	1	27479312	Body	N_Shelf	SLC9A1	0.0705933
cg27531366	1	27627058	Body		WDTC1	0.0688242
cg25616777	1	27645056		N_Shelf		0.0482577
cg08157684	1	27675934	Body	Island	SYTL1	0.0216155
cg12748890	1	27676205	Body	Island	SYTL1	0.0630399
cg03750567	1	27676637	Body	Island	SYTL1	0.0785066
cg00851518	1	27676652	Body	Island	SYTL1	0.0678467
cg04123310	1	27677072	Body	Island	SYTL1	0.053657
cg20996351	1	27687232	Body	Island	MAP3K6	-0.0987434
cg06035600	1	27687454	Body	Island	MAP3K6	-0.0302983
cg11529819	1	27695677	3'UTR	S_Shelf	FCN3	-0.0676282
cg02006421	1	27707622	Body	N_Shore	CD164L2	0.0473714
cg27443693	1	27726275				0.0637448
cg00988346	1	27729801				0.0437051
cg15694146	1	27823372				0.0542119
cg01803759	1	27831295				0.0611266
cg07742396	1	27853060		N_Shore		0.0536317
cg10400390	1	27853797		N_Shore		0.0341855
cg16604035	1	27863299	3'UTR		AHDC1	0.0681907
cg26161057	1	27881600	5'UTR		AHDC1	0.0735636
cg23613162	1	27891416	5'UTR	N_Shelf	AHDC1	0.0504718
cg00594099	1	27893886	5'UTR	N_Shore	AHDC1	0.0592054
cg17110920	1	27893925	5'UTR	N_Shore	AHDC1	0.0538954
cg04911680	1	27895490	5'UTR	Island	AHDC1	0.0324695
cg10364249	1	27901698	5'UTR	Island	AHDC1	0.0505673
cg22429121	1	27901805	5'UTR	Island	AHDC1	0.0948373
cg24442740	1	27902069	5'UTR	Island	AHDC1	0.0855737
cg27424995	1	27902555	5'UTR	Island	AHDC1	0.0493002
cg27543538	1	27902687	5'UTR	Island	AHDC1	0.0374822
cg26028440	1	27982716		N_Shelf		0.0402738
cg06875162	1	28184973				0.0402452
cg03512248	1	28517610	5'UTR		PTAFR	0.0635671
cg26341453	1	28593732	Body		SESN2	0.0568337
cg17903590	1	28623081				0.0554657
cg02931410	1	28853697	Body;5'UTR	N_Shelf	SNHG3-RCC1;RCC1	-0.0597618
cg17786206	1	29142254	Body	S_Shelf	OPRD1	-0.0405887
cg21870545	1	29213106	TSS1500	N_Shore	EPB41	-0.0620029
cg11226328	1	29213367	TSS1500	N_Shore	EPB41	-0.0252178
cg26144567	1	29446085	3'UTR	N_Shore	EPB41;TMEM200B	0.0696889
cg17022488	1	29462399		S_Shore		0.0583828
cg13466456	1	29587088	Body	Island	PTPRU	-0.0599675
cg05694921	1	29587117	Body	Island	PTPRU	-0.0776592
cg17592853	1	29587255	Body	Island	PTPRU	-0.0571848
cg00160667	1	29587357	Body	Island	PTPRU	-0.0355051
cg14030258	1	29591301	Body	S_Shelf	PTPRU	-0.0659276
cg12058544	1	29598283	Body		PTPRU	0.0381099
cg01974817	1	29802252		N_Shelf		0.0806117
cg22530977	1	29830579				0.0625073
cg06966245	1	30043002				0.0589054
cg19708065	1	30104676				0.0632117
cg01022916	1	31196938	TSS1500	S_Shelf	MATN1	0.0620272
cg15459165	1	31223850	Body		LAPTM5	-0.042727
cg01815720	1	31277948		N_Shelf		-0.0328781
cg10773023	1	31282126		S_Shore		0.0796071
cg23844904	1	31319512				-0.0303332
cg17178126	1	31331750				0.0425403
cg14836522	1	31375133	Body		SDC3	0.057065
cg05374982	1	31376412	Body		SDC3	0.0508358
cg18936040	1	31673095				0.0422675
cg17822325	1	31896462	Body		SERINC2	-0.0495269
cg04552418	1	31958245				0.0690228
cg16530130	1	31988357	Body		LOC284551	0.100955
cg02709167	1	31996811				0.0452868
cg00583861	1	32014363				0.0649042
cg03211098	1	32039682				0.0508607
cg12905085	1	32054510		Island		0.039771
cg10574365	1	32054836		Island		0.0487673
cg16697620	1	32092196	Body		HCRTR1	0.0564425
cg00160583	1	32167512	Body	N_Shelf	COL16A1	0.0608441
cg02989257	1	32169274	5'UTR	N_Shore	COL16A1	0.0528676
cg26833120	1	32169568	1stExon;5'UTR	Island	COL16A1	0.0570328
cg16553500	1	32169868	TSS200	Island	COL16A1	0.0206649
cg05944260	1	32264223	Body		SPOCD1	0.0510979
cg23268630	1	32264315	Body		SPOCD1	0.0496025
cg22169053	1	32281460	5'UTR		SPOCD1	0.046479
cg25821168	1	32281703	TSS200		SPOCD1	0.0410478
cg05130830	1	32303910				0.0411743
cg07222861	1	32355084				-0.0577503
cg06447341	1	32452930				0.035852
cg08717931	1	32617124	Body		KPNA6	0.0798044
cg01024473	1	32664981	TSS1500	N_Shore	CCDC28B	0.0476485
cg04856896	1	32665450	TSS1500	N_Shore	CCDC28B	0.0402988
cg23972298	1	32665582	TSS1500	N_Shore	CCDC28B	0.0509115
cg01788396	1	32665584	TSS1500	N_Shore	CCDC28B	0.0564345
cg01235983	1	32669150	Body	N_Shore	CCDC28B	0.057908
cg00853979	1	32681368	Body		DCDC2B	0.0202395
cg15726025	1	32681995	3'UTR		C1orf91	0.0373043
cg02830936	1	32708485	TSS1500	S_Shore	MTMR9L	0.0983101
cg05787507	1	32751472	3'UTR		LCK	0.0218555
cg09072560	1	32802218	TSS1500	Island	MARCKSL1	0.0176365
cg02398682	1	32802228	TSS1500	Island	MARCKSL1	0.0380965
cg06221946	1	32802312	TSS1500	S_Shore	MARCKSL1	0.0484363
cg02450981	1	32825803		N_Shore		-0.0642909
cg10249224	1	32828191	1stExon;5'UTR;TSS1500	S_Shore	TSSK3;LOC100128071	0.101724
cg04848898	1	32830739	3'UTR	S_Shelf	BSDC1	0.0464493
cg15482893	1	32837667	Body		BSDC1	-0.049548
cg13065299	1	32964490		N_Shore		0.0677858
cg24463320	1	33121236	Body	S_Shelf	RBBP4	0.0443955
cg25100011	1	33146725	3'UTR		RBBP4;SYNC	0.0816669
cg15058557	1	33169666	TSS1500	S_Shore	SYNC	0.0505755
cg17327404	1	33231109	Body		KIAA1522	0.0456647
cg23097296	1	33231167	Body		KIAA1522	0.060561
cg06786238	1	33231190	Body		KIAA1522	0.0918328
cg21167532	1	33231272	Body		KIAA1522	0.0377646
cg09804503	1	33231313	Body		KIAA1522	0.0818385
cg25870263	1	33335831	5'UTR		FNDC5	0.03843
cg20951444	1	33337112	TSS1500		FNDC5	0.0465862
cg25364822	1	33337257	TSS1500		FNDC5	0.047774
cg26070099	1	33471937				0.0488094
cg05127548	1	33585747	Body		ADC	0.0346182
cg10975001	1	33627155	Body	S_Shore	TRIM62	0.0460715
cg19082493	1	33724252	5'UTR	S_Shelf	ZNF362	0.0334403
cg00326300	1	33772032		N_Shore		0.045122
cg18964375	1	33772147		Island		0.0548367
cg17858486	1	33782702				0.0574495
cg16987567	1	33790374	3'UTR		PHC2	0.0526106
cg23202722	1	33793808	Body		PHC2	0.0507926
cg18082680	1	33798023	Body		PHC2	0.0114101
cg21416692	1	33803805	5'UTR;Body		PHC2	0.055037
cg15895925	1	33810859	5'UTR;Body	N_Shelf	PHC2	0.113154
cg07570498	1	33813321	5'UTR;Body	N_Shore	PHC2	0.0546414
cg06763161	1	33813745	5'UTR;Body	N_Shore	PHC2	0.072678
cg09126995	1	33814006	5'UTR;Body	N_Shore	PHC2	0.0480612
cg24691891	1	33829934	Body		PHC2	0.0704139
cg02362848	1	33848786				0.0596313
cg20825110	1	33854504				0.0884918
cg18238908	1	33893978		N_Shelf		0.0631138
cg19082496	1	33899352		S_Shelf		0.0920093
cg22361106	1	33909498				0.0594707
cg06182923	1	33985406	Body		CSMD2	-0.0354054
cg15110800	1	34352660	Body		CSMD2	0.0720711
cg10834893	1	34936319				0.041549
cg00259249	1	35246726	TSS200;TSS1500	N_Shore	GJB3	0.0333079
cg04370730	1	35247966	1stExon;5'UTR	S_Shore	GJB3	0.0317614
cg18852567	1	35351627	Body	Island	DLGAP3	0.0179026
cg12633102	1	35676489				0.0430031
cg14210447	1	35688002				0.0952475
cg16996242	1	35754118	Body		ZMYM4	0.058863
cg14772955	1	36024404	TSS1500;Body;5'UTR	S_Shore	KIAA0319L;NCDN	0.0482057
cg15272684	1	36024473	TSS1500;Body;5'UTR	S_Shore	KIAA0319L;NCDN	0.0508654
cg15107724	1	36054124	Body		TFAP2E	0.0598122
cg15084851	1	36317380	Body		EIF2C4	0.124846
cg11067964	1	36584112				0.0428416
cg08639948	1	36591237		S_Shore		0.0633296
cg13898697	1	36641773	Body	Island	MAP7D1	0.00494648
cg01501018	1	36641837	Body	Island	MAP7D1	0.0405211
cg19002149	1	36644059	Body	Island	MAP7D1	0.0413432
cg03391426	1	36646387	3'UTR	S_Shelf	MAP7D1	0.0137646
cg20570544	1	36653591				0.0385208
cg02865595	1	36771714	TSS1500	N_Shore	C1orf113	0.0559039
cg00426377	1	36785859	Body	N_Shore	C1orf113	0.0407511
cg17139085	1	36787356		Island		0.0765471
cg23672278	1	36787678	3'UTR	Island	FAM176B	0.0516568
cg22721579	1	36787932	Body	Island	FAM176B	0.060574
cg16394290	1	36788416	Body	Island	FAM176B	0.0592562
cg15095906	1	36789786	TSS200	S_Shore	FAM176B	0.0419849
cg22810403	1	36790444	TSS1500	S_Shore	FAM176B	0.0806143
cg06774445	1	36793290		S_Shelf		0.0396353
cg25031061	1	36809495	Body	S_Shore	STK40	0.0386402
cg08529481	1	36832173	5'UTR		STK40	0.0755309
cg08878450	1	36915864	1stExon	Island	OSCP1	0.0215845
cg02837162	1	37090344				0.0361059
cg21409965	1	37283904	Body		GRIK3	0.0781297
cg22368036	1	37918006				0.0369258
cg22437405	1	38000170				0.0235745
cg11397548	1	38022522	5'UTR;1stExon	Island	DNALI1	0.00747601
cg21171625	1	38022607	1stExon	Island	DNALI1	0.0352938
cg14830003	1	38022657	1stExon	Island	DNALI1	0.0784189
cg16109423	1	38022718	Body	Island	DNALI1	0.0487526
cg13054119	1	38098935	5'UTR	N_Shore	RSPO1	-0.0569035
cg26519919	1	38101266	TSS1500	S_Shore	RSPO1	0.0542953
cg17161617	1	38101652	TSS1500	S_Shore	RSPO1	0.040773
cg10123642	1	38104517		S_Shelf		-0.0419609
cg14076729	1	38126628				0.0402698
cg04496824	1	38276835	3'UTR	S_Shelf	MTF1	-0.050135
cg17077180	1	38461687		Island		0.042341
cg08423562	1	38466544	5'UTR		FHL3	0.0398394
cg21680719	1	38466677	5'UTR	N_Shelf	FHL3	0.0691927
cg16317038	1	38495051				0.051142
cg20144984	1	38604476				0.0610301
cg06542806	1	38606161				0.0526106
cg17434008	1	38974111				0.0400989
cg25314315	1	39407387	1stExon;5'UTR		RHBDL2	0.0549155
cg02910281	1	39407451	1stExon;5'UTR		RHBDL2	0.0854794
cg08209422	1	39407567	TSS200		RHBDL2	0.0555562
cg22233974	1	39546511	TSS1500	N_Shore	MACF1	0.0648918
cg00426822	1	39546536	TSS1500	N_Shore	MACF1	0.0637649
cg26906273	1	39547881	5'UTR	Island	MACF1	0.0130219
cg20286956	1	39547918	5'UTR	Island	MACF1	0.0866084
cg11676353	1	39548001	5'UTR	S_Shore	MACF1	0.0298706
cg08480461	1	39553001	Body		MACF1	0.0446891
cg06115679	1	39721316	Body		MACF1	0.0786941
cg18647268	1	39735142	Body		MACF1	0.0635597
cg26864766	1	39857950	Body		MACF1	0.0444307
cg05957749	1	39875787	5'UTR;1stExon;Body	S_Shore	KIAA0754;MACF1	0.072725
cg19589131	1	39876059	1stExon;Body	S_Shore	KIAA0754;MACF1	0.0720966
cg09791673	1	39877065	1stExon;Body	S_Shore	KIAA0754;MACF1	0.0640939
cg14082530	1	39920611	Body		MACF1	0.0250266
cg27332575	1	39966137	Body		BMP8A	0.0661975
cg01858866	1	40040016	Body	N_Shore	PABPC4	0.0475198
cg24142464	1	40040489	Body	N_Shore	PABPC4	0.0205365
cg04977528	1	40091349	3'UTR		HEYL	0.0707116
cg00034101	1	40098595	Body		HEYL	0.07291
cg12634306	1	40098811	Body		HEYL	0.0943023
cg00036110	1	40146660	3'UTR	N_Shelf	HPCAL4	-0.0498844
cg12225467	1	40372098		S_Shelf		0.0428604
cg02630477	1	40388223				0.0699925
cg04218880	1	40388264				0.103898
cg21410633	1	40525679	Body		CAP1	-0.053639
cg07575466	1	40769708	Body	Island	COL9A2	0.0442013
cg09845314	1	41119634	5'UTR	N_Shore	RIMS3	0.0366631
cg16328007	1	41119988	5'UTR	Island	RIMS3	0.0481274
cg13573746	1	41204786	Body		NFYC	0.0705528
cg08900518	1	41410216				-0.0574892
cg03962019	1	41807865				0.0783417
cg01906905	1	41844038		N_Shelf		0.0285079
cg19927540	1	41898311				0.0534737
cg02634222	1	41944775	3'UTR		EDN2	0.0685898
cg13946806	1	41969562				0.0632202
cg09160123	1	41981735	Body	N_Shore	HIVEP3	0.0560068
cg16523490	1	42115829	5'UTR		HIVEP3	0.0669558
cg12666727	1	42128487	5'UTR	Island	HIVEP3	0.0289051
cg09664054	1	42179097	5'UTR		HIVEP3	0.0559035
cg24254842	1	42193353	5'UTR		HIVEP3	-0.0396666
cg17804100	1	42277934	5'UTR		HIVEP3	0.032519
cg11256186	1	42288825	5'UTR		HIVEP3	-0.0415746
cg13423554	1	42317463	5'UTR		HIVEP3	-0.0649125
cg23762517	1	42384310	1stExon;5'UTR	S_Shore	HIVEP3	0.0316442
cg25607920	1	42384365	1stExon;5'UTR	S_Shore	HIVEP3	0.0198743
cg26038582	1	42384390	1stExon;5'UTR	S_Shore	HIVEP3	0.0125261
cg15937073	1	42384564	TSS200	S_Shore	HIVEP3	0.044058
cg17098103	1	42385160	TSS1500	S_Shore	HIVEP3	0.0516555
cg07313701	1	42447165				-0.045899
cg06986263	1	42609124		N_Shelf		-0.0476151
cg09278187	1	42644032	3'UTR		FOXJ3	0.0457892
cg23212590	1	42645349	3'UTR		FOXJ3	0.0664935
cg18383603	1	43200626	3'UTR	N_Shelf	CLDN19	0.0111852
cg24250588	1	43203008	Body	N_Shore	CLDN19	-0.0622052
cg04118124	1	43231249	Body	N_Shore	LEPRE1	0.0741394
cg08223760	1	43291209	TSS200;5'UTR		ERMAP	0.104886
cg19749224	1	43296467	Body		ERMAP	0.0434247
cg26185836	1	43392690	3'UTR	S_Shelf	SLC2A1	0.0403502
cg05345039	1	43401889	Body		SLC2A1	0.0364424
cg16738646	1	43409193	Body		SLC2A1	-0.0761632
cg00568910	1	43429380				0.0602683
cg08529269	1	43514755				0.0597294
cg24729378	1	43609431				0.042445
cg18856478	1	43814358	Body	Island	MPL	0.0353487
cg11839415	1	43814764	Body	Island	MPL	0.135347
cg08706567	1	43814983	Body	Island	MPL	0.0534535
cg13393721	1	43815035	Body	Island	MPL	0.0473622
cg13099139	1	43901596	Body		KIAA0467	0.059508
cg04025127	1	44030580	Body	N_Shore	PTPRF	0.0567098
cg22875872	1	44031756	Body	Island	PTPRF	0.0557565
cg10881128	1	44031826	Body	Island	PTPRF	0.0650507
cg19710386	1	44038390	Body		PTPRF	-0.0747872
cg20675852	1	44087716	3'UTR		PTPRF	0.0793651
cg14829883	1	44087746	3'UTR		PTPRF	0.0727038
cg13433951	1	44087800	3'UTR		PTPRF	0.0638242
cg08462360	1	44119109	Body	S_Shelf	KDM4A	0.0550837
cg11958827	1	44252126	Body		ST3GAL3	0.0745442
cg04511444	1	44358979	Body		ST3GAL3	0.0602482
cg22617819	1	44378782	Body		ST3GAL3	0.0452681
cg13458211	1	44444217	TSS1500	N_Shore	B4GALT2	0.0350809
cg23001650	1	44444603	TSS1500	N_Shore	B4GALT2	0.0494172
cg17170190	1	44445979	5'UTR;TSS1500	S_Shore	B4GALT2	0.045209
cg11337388	1	44446092	5'UTR;TSS200	S_Shore	B4GALT2	0.0473079
cg18192074	1	44685971	Body		DMAP1	0.02679
cg23599716	1	44686794	3'UTR		ERI3	0.0358263
cg20634514	1	44703750	Body		ERI3	0.0409455
cg06638529	1	44704073	Body		ERI3	0.0415906
cg15833565	1	44741190	Body		ERI3	0.0613551
cg26159990	1	44760607	Body		ERI3	0.0405146
cg15504666	1	44786174	Body		ERI3	0.0722312
cg14711108	1	44813163	Body		ERI3	0.0714148
cg12527478	1	44844189				-0.0461401
cg20820767	1	45082840	Body	Island	RNF220	0.0391895
cg00150520	1	45082905	Body	Island	RNF220	0.0590765
cg10329345	1	45083079	Body	Island	RNF220	0.090889
cg13189207	1	45083124	Body	Island	RNF220	0.0718879
cg26098401	1	45083278	Body	Island	RNF220	0.0683044
cg04139359	1	45085438	Body	S_Shelf	RNF220	0.0627438
cg17233819	1	45266782	Body	Island	PLK3	0.0579939
cg27583604	1	45267345	Body	S_Shore	PLK3	0.039766
cg08259083	1	45268975	Body	N_Shelf	PLK3	0.0648604
cg03434029	1	45274048	TSS1500;TSS200	S_Shore	TCTEX1D4;BTBD19	0.0463173
cg11448683	1	45274099	TSS1500;TSS200	S_Shore	TCTEX1D4;BTBD19	0.0556935
cg14565781	1	45274513	1stExon	S_Shelf	BTBD19	0.0899338
cg00043599	1	45274600	Body	S_Shelf	BTBD19	0.0418782
cg22026616	1	45275340	Body	N_Shelf	BTBD19	0.0372497
cg02923972	1	45277354	Body	N_Shore	BTBD19	0.0613155
cg04145643	1	45288012	Body;3'UTR		PTCH2	0.0376143
cg06989253	1	45976998	3'UTR		PRDX1	-0.0497115
cg11750580	1	46088336	Body	Island	CCDC17	0.0492128
cg06687305	1	46088486	Body	Island	CCDC17	0.0424099
cg03335125	1	46088541	Body	Island	CCDC17	0.036143
cg15705203	1	46089693	5'UTR;1stExon	S_Shore	CCDC17	0.0416085
cg02853497	1	46113000	TSS1500;Body		RPS15AP10;GPBP1L1	-0.0357207
cg02367723	1	46378857	Body		MAST2	0.0864651
cg19856273	1	46668472	TSS1500;Body	N_Shore	C1orf190;POMGNT1	0.111502
cg11235697	1	46774670	Body		UQCRH	0.112179
cg23440155	1	47264601	TSS200		CYP4B1	0.0590277
cg23414387	1	47264866	1stExon		CYP4B1	0.0503881
cg06961025	1	47366366	TSS1500		CYP4Z2P	-0.0301113
cg27428633	1	47657926				0.0780275
cg08638320	1	47900265	TSS1500;Body	Island	FOXD2;MGC12982	0.0540629
cg21475270	1	47909595		N_Shore		-0.0532448
cg06531379	1	47911449		S_Shore		-0.0725908
cg21535606	1	47911940		S_Shore		-0.077372
cg08260398	1	47912079		S_Shore		-0.0582929
cg01693598	1	47998637		N_Shore		0.0867523
cg10622911	1	47998776		N_Shore		0.0395279
cg05383442	1	48022001				0.0408122
cg25099516	1	48288813				0.0552958
cg08121652	1	48381824				0.050031
cg18154417	1	48400073				0.0420015
cg18376692	1	48452465		S_Shelf		0.0398332
cg24090990	1	48452534		S_Shelf		0.0417919
cg07202054	1	48452740		S_Shelf		0.0310114
cg08871545	1	48559803				-0.0586899
cg04865113	1	48960137				0.0688879
cg15009232	1	49085506	Body		AGBL4	0.047077
cg26108416	1	49226683	Body		BEND5;AGBL4	0.0371118
cg16397870	1	50801596		S_Shelf		0.0549245
cg25599902	1	51567771	TSS200		C1orf185	0.0520702
cg17111846	1	51567810	TSS200		C1orf185	0.07935
cg21366602	1	51887613	1stExon;Body		EPS15	0.0877893
cg02670343	1	51888289	TSS1500;Body		EPS15	0.101186
cg10027723	1	51888574	TSS1500;Body		EPS15	0.0924272
cg12526849	1	51888775	TSS1500;Body		EPS15	0.0669226
cg24701772	1	51888961	TSS1500;Body		EPS15	0.105335
cg07364646	1	52025012				0.0454816
cg00865054	1	52108201	Body;5'UTR		OSBPL9	0.104421
cg06894469	1	52256024	Body		NRD1	-0.040611
cg10387579	1	52364242				0.0512035
cg00063982	1	53040491				0.0482958
cg01400822	1	53067365	TSS1500	N_Shore	GPX7	0.0441422
cg12640469	1	53067717	TSS1500	N_Shore	GPX7	0.0410071
cg09161043	1	53068834	Body	S_Shore	GPX7	0.0608894
cg17438457	1	53094893		N_Shelf		0.0650982
cg04568981	1	53125850				0.0837808
cg00692173	1	53217358	Body		ZYG11B	0.0505749
cg13078931	1	53397458	Body	S_Shelf	SCP2	0.0600777
cg17814615	1	53523572		N_Shelf		0.074715
cg27298057	1	53532643	Body	S_Shelf	PODN	0.0561372
cg05802073	1	53581841	Body		SLC1A7	0.0615304
cg00532936	1	53588449	Body		SLC1A7	0.0504622
cg00317626	1	53600741	Body		SLC1A7	0.0955264
cg20326410	1	53600821	Body		SLC1A7	0.0623677
cg23207412	1	53638985				0.0543778
cg03601886	1	53649218				0.0796002
cg01810926	1	53663981	Body	S_Shore	CPT2	0.0488939
cg11411929	1	53679725	3'UTR		CPT2	0.0564021
cg14030402	1	53682341	Body	N_Shelf	C1orf123	-0.0655709
cg02590060	1	53685388	Body	N_Shore	C1orf123	0.0487371
cg04873053	1	53935918				0.0414556
cg11576166	1	53984743	Body		GLIS1	0.040107
cg21812476	1	53990555	Body		GLIS1	0.0606952
cg24441220	1	53992420	Body		GLIS1	0.04648
cg12655251	1	53992565	Body		GLIS1	0.0556749
cg15467085	1	54049407	Body		GLIS1	0.0665389
cg26932889	1	54135470	5'UTR		GLIS1	0.0843034
cg19403720	1	54143125	5'UTR		GLIS1	0.0380877
cg17833902	1	54143168	5'UTR		GLIS1	0.107544
cg14659662	1	54151053	5'UTR		GLIS1	0.0305785
cg27397757	1	54199825	5'UTR;1stExon	N_Shelf	GLIS1	0.0832541
cg18767735	1	54200420	TSS1500	N_Shelf	GLIS1	0.0693288
cg00454274	1	54200587	TSS1500	N_Shelf	GLIS1	0.0937621
cg15156712	1	54362886	Body		DIO1	0.0666245
cg27049654	1	54379886				0.05359
cg22356814	1	54448011				0.0998942
cg17155687	1	54584403		N_Shelf		0.0727288
cg06356333	1	54686066				0.0474522
cg21159128	1	54693933	Body		SSBP3	0.0819315
cg09787089	1	54739176	Body		SSBP3	0.0692794
cg09586583	1	54755153	Body		SSBP3	0.0380635
cg15393022	1	54775837	Body		SSBP3	0.0471826
cg09820244	1	54790722	Body		SSBP3	0.0693453
cg17075428	1	54800220	Body		SSBP3	0.0422178
cg02066936	1	54808648	Body		SSBP3	0.0560812
cg02851203	1	54808689	Body		SSBP3	0.0454602
cg16316543	1	54808756	Body		SSBP3	0.0354517
cg05158395	1	54858059	Body	S_Shore	SSBP3	0.0477932
cg13306921	1	54863529	Body		SSBP3	0.0701732
cg00988037	1	54869007	Body	N_Shore	SSBP3	0.0411623
cg02922280	1	54938239		N_Shelf		0.0665594
cg02905900	1	55013517	TSS1500		ACOT11	0.0302227
cg21448423	1	55013956	1stExon;5'UTR		ACOT11	0.078524
cg08033127	1	55232442		S_Shelf		0.0642877
cg17457014	1	55254401	Body		TTC22	0.0766675
cg23715603	1	55278975	Body		C1orf177	-0.0362623
cg07192718	1	55445837	TSS1500	N_Shore	TMEM61	0.0688786
cg02008416	1	55445880	TSS1500	N_Shore	TMEM61	0.0434138
cg05118916	1	55505063	TSS200	Island	PCSK9	0.0382341
cg00713294	1	55678649	Body	N_Shore	USP24	-0.0660797
cg13580862	1	55709508				0.0744543
cg18758987	1	55894874				0.036379
cg11145282	1	56008170				0.0521897
cg15990451	1	56025098				0.067648
cg19253379	1	56206919				-0.0601867
cg20946991	1	56213304				0.0539391
cg16581103	1	56293135				0.0531963
cg23844910	1	56352596				0.0816476
cg19302183	1	56397400				0.107073
cg14377849	1	56539619				0.091141
cg02392395	1	56559819				0.0881269
cg16573726	1	56666137				0.0641477
cg02468627	1	57043571	Body	N_Shore	PPAP2B	0.0560816
cg16505550	1	57045708	TSS1500	S_Shore	PPAP2B	0.0799999
cg17011134	1	57293848				0.0632662
cg06537801	1	57315465				0.0953592
cg13047196	1	57420485	Body		C8B	-0.0246447
cg02058215	1	58126625	5'UTR;Body		DAB1;MIR548D2	0.0633655
cg20160351	1	58555364	5'UTR		DAB1	0.064874
cg06208288	1	58858074				-0.0549564
cg17210938	1	59043173	TSS200	Island	TACSTD2	0.0540685
cg01821018	1	59043280	TSS200	Island	TACSTD2	0.038162
cg00466116	1	59221344				-0.0170571
cg17171539	1	59398690				-0.0491362
cg04859826	1	59479179				0.0296691
cg23723410	1	59486037				-0.0317184
cg20849150	1	59522993				0.0373938
cg18231025	1	59573471				-0.0490317
cg21809161	1	59617037				0.0541244
cg04163847	1	59622594				0.0452214
cg18762505	1	59646049				0.08422
cg23670353	1	59833489	Body		FGGY	0.0592738
cg27571329	1	59859555	Body		FGGY	0.0727797
cg00996847	1	59902528	Body		FGGY	0.0691395
cg16398581	1	59986591	Body		FGGY	0.0545464
cg18234973	1	60031255	Body		FGGY	0.0777839
cg11425788	1	60136100	Body		FGGY	0.0573813
cg19746186	1	60158474	Body		FGGY	0.073579
cg00502597	1	60197222	Body		FGGY	0.0310224
cg19773937	1	60216631	Body		FGGY	0.0533738
cg16711650	1	61039539				-0.0492733
cg07813031	1	61298421				-0.0283983
cg09062708	1	61649907	Body		NFIA	0.0733989
cg15575375	1	61649973	Body		NFIA	0.0463007
cg25001190	1	61668835	Body		NFIA	0.0669151
cg05461182	1	61902105	Body		NFIA	-0.0355008
cg00819857	1	62204553		N_Shelf		0.0167601
cg07949011	1	62729257	Body		KANK4	0.0831586
cg11084571	1	62729394	Body		KANK4	0.0781486
cg13397275	1	62746181	Body		KANK4	0.0475685
cg24537942	1	62751954	5'UTR		KANK4	0.0558351
cg10493454	1	63457296				0.0425463
cg17328839	1	64127751				0.0480781
cg03119829	1	64170964				-0.0812174
cg02068356	1	64197478				0.0505113
cg25196611	1	64276571	Body		ROR1	0.0699484
cg06743782	1	64293886	Body		ROR1	0.0769309
cg19267457	1	64394702	Body		ROR1	0.0491091
cg01723995	1	64415629	Body		ROR1	0.0800393
cg07797372	1	64602654	Body		ROR1	0.0802895
cg19248395	1	64660725				0.0792487
cg10381153	1	65062855	Body		CACHD1	0.0730678
cg26315985	1	65363870	5'UTR		JAK1	0.0221113
cg09765463	1	65393430	5'UTR		JAK1	-0.0545334
cg12075498	1	65428216	5'UTR	N_Shelf	JAK1	-0.0745526
cg17876645	1	65713771				0.0910796
cg16009734	1	65774867	Body	N_Shore	DNAJC6	0.0199478
cg23688719	1	65935654	5'UTR		LEPR	0.0506896
cg16265717	1	65993149	5'UTR	S_Shore	LEPR	0.0513248
cg07959978	1	65994091	5'UTR	S_Shelf	LEPR	0.0493433
cg02995493	1	66311218	5'UTR		PDE4B	0.0641423
cg06942124	1	66899771				0.106253
cg10495572	1	66911193				-0.0415369
cg20318829	1	67028925	Body		SGIP1	0.0835534
cg10625686	1	67244062	3'UTR		TCTEX1D1	0.0551037
cg27168493	1	67636724	Body		IL23R	-0.0662345
cg26918808	1	67950349				0.0512142
cg11668419	1	68025026				0.0729171
cg25738279	1	68027617				-0.0401162
cg17168836	1	68256161	5'UTR		GNG12	-0.0356419
cg26426334	1	68403250				0.0521778
cg00320094	1	68695183	Body	N_Shore	GPR177	0.0340943
cg17717357	1	68699954		S_Shelf		-0.064948
cg06802565	1	68788961				0.0646414
cg13672268	1	70687559	Body	Island	SFRS11	0.0159702
cg24580724	1	75180368	Body		CRYZ	0.0582178
cg09867656	1	76550508	Body		ST6GALNAC3	0.104472
cg05948962	1	77711859				0.0763018
cg21546950	1	77904032	Body		AK5	0.0316137
cg15824100	1	77980005	Body		AK5	0.0558052
cg02083528	1	78280850	Body	S_Shelf	FAM73A	0.0845785
cg08259168	1	78509494		N_Shelf		0.038545
cg18369686	1	78637036				0.1061
cg03148889	1	78706562	Body		MGC27382	0.0430294
cg04601510	1	79307043				0.064316
cg21609706	1	81624482				0.0419032
cg03113045	1	81872764				0.119743
cg26542856	1	82049635				0.0470855
cg06177791	1	82092210				-0.07789
cg08110488	1	82136224				-0.0826823
cg17222682	1	82147424				0.0646348
cg16258569	1	82169315				0.0519042
cg10388307	1	82828058				-0.0738722
cg11819369	1	83279545				0.0991395
cg10061129	1	83445408				-0.0863489
cg21786808	1	84227630				0.0589179
cg09414863	1	85049548				0.049797
cg04155855	1	85064136				0.0685371
cg10096893	1	85159003		S_Shelf		-0.0245394
cg22372968	1	85224336		S_Shelf		0.0723076
cg11654024	1	85230119				0.0484804
cg01482958	1	85357136	5'UTR	N_Shore	LPAR3	-0.0125743
cg09755594	1	85527430	TSS1500		WDR63	0.060263
cg03604763	1	85527490	TSS1500		WDR63	0.0447711
cg26414000	1	85721327	Body	N_Shelf	C1orf52	0.057019
cg00576075	1	85725654	TSS1500	S_Shore	C1orf52	0.0364777
cg05654164	1	85725892	TSS1500	S_Shore	C1orf52	0.0763139
cg16140502	1	85738725	Body	N_Shelf	BCL10	0.0191866
cg14322224	1	85931226	TSS1500;5'UTR	S_Shore	DDAH1	0.0283922
cg05925894	1	85931301	TSS1500;5'UTR	S_Shore	DDAH1	0.0331385
cg20169015	1	85968569	5'UTR		DDAH1	0.0290189
cg18027683	1	86047660	Body	S_Shore	CYR61	0.0433293
cg00159159	1	86283470	Body		COL24A1	0.0868878
cg07232063	1	86953050	Body		CLCA1	0.0709233
cg06209924	1	87168148		N_Shore		0.0610388
cg24394990	1	87793364	TSS1500	N_Shore	LMO4	0.0929136
cg07902673	1	87793396	TSS1500	N_Shore	LMO4	0.073102
cg26801613	1	87793510	TSS1500	N_Shore	LMO4	0.042813
cg10574861	1	87802066	Body	S_Shore	LMO4	0.0786697
cg01393939	1	87803705	Body	S_Shelf	LMO4	0.0841583
cg23672811	1	87810453	Body		LMO4	0.0505004
cg13228636	1	87989964				0.0650141
cg27565650	1	88151065				0.0572501
cg06712674	1	88231424				0.085189
cg06828726	1	88419677				-0.0500095
cg23036668	1	88421825				0.059399
cg27043786	1	88928647		Island		0.0419232
cg11412129	1	88928839		S_Shore		0.0573325
cg24400630	1	89728035	Body		GBP5	0.056357
cg01128109	1	89989507	TSS1500	N_Shore	LRRC8B	0.0440677
cg24336730	1	90030568	5'UTR		LRRC8B	0.0376874
cg00064255	1	90100012	5'UTR	S_Shore	LRRC8C	-0.106237
cg09270879	1	90405538				-0.0611124
cg13573178	1	90463746	Body	S_Shelf	ZNF326	-0.0317881
cg16400631	1	91300215		N_Shore		-0.0972967
cg17443359	1	91300231		N_Shore		-0.0840561
cg20387429	1	91300288		N_Shore		-0.0612131
cg18486235	1	91300387		N_Shore		-0.0839222
cg04929703	1	91300390		N_Shore		-0.0533534
cg00667862	1	91300446		N_Shore		-0.0872414
cg09793883	1	91300559		N_Shore		-0.0644526
cg26833936	1	91303028		S_Shore		-0.0514574
cg10521153	1	91307077				-0.051829
cg19910940	1	91605041				0.07516
cg11799283	1	91992292				0.093533
cg04510459	1	92048287				0.0660992
cg06318676	1	92077357				0.065424
cg04239548	1	92117004				0.0568468
cg09790580	1	92171309	Body		TGFBR3	0.096123
cg21116284	1	92216881	Body		TGFBR3	0.0738829
cg08648138	1	92247732	Body		TGFBR3	0.0634751
cg25769732	1	92295946	Body		TGFBR3	0.0251863
cg03421440	1	92414520	TSS1500	N_Shore	BRDT	-0.0165533
cg14732540	1	92414722	TSS1500	Island	BRDT	-0.059407
cg13299824	1	92414737	TSS200	Island	BRDT	-0.037737
cg17826107	1	92977322	3'UTR		EVI5	-0.0144275
cg00519208	1	93258319	TSS1500		EVI5	-0.0518048
cg20773521	1	93374979	Body		FAM69A	0.0591814
cg22128645	1	93425802	Body	N_Shore	FAM69A	0.0696228
cg04239247	1	93964821	Body		FNBP1L	0.0620645
cg02978297	1	94057587	Body		BCAR3	-0.0683446
cg08237401	1	94057789	Body		BCAR3	-0.0689116
cg21386573	1	94219800				0.0368598
cg11650164	1	94224274				-0.0367335
cg19277516	1	94235220				0.0724838
cg05797224	1	94277532				0.0606476
cg26904308	1	94477653	Body		ABCA4	0.0144122
cg01807748	1	94534645	Body		ABCA4	0.0516625
cg09234454	1	94560697	Body		ABCA4	0.112527
cg01922613	1	94560851	Body		ABCA4	0.0655889
cg18185648	1	94561065	Body		ABCA4	0.0452891
cg14014879	1	94561088	Body		ABCA4	0.048916
cg04491808	1	94585452	Body		ABCA4	-0.0226432
cg21584691	1	94801143				0.0918972
cg15026743	1	95003968	Body	N_Shelf	F3	0.072012
cg07387634	1	95006322	Body	N_Shore	F3	0.0681941
cg01185754	1	95006729	Body	N_Shore	F3	0.0219522
cg08639379	1	95018889				0.107564
cg06945807	1	95061616				0.0555985
cg27576900	1	95113915				0.0818458
cg23080355	1	95119714				0.0717889
cg26660461	1	95155557				0.0926523
cg09012411	1	95167783				0.0880813
cg20238525	1	95173050				0.054554
cg24699685	1	95268325				0.09593
cg19600538	1	95329706	Body		SLC44A3	0.0387244
cg09851620	1	95403214				-0.0488297
cg04345541	1	95420561				0.0811482
cg17104959	1	95696376		N_Shelf		0.0526416
cg01206378	1	95698827	TSS1500	N_Shore	RWDD3	0.0494403
cg20701556	1	95698924	TSS1500	N_Shore	RWDD3	0.0585623
cg24808901	1	95698954	TSS1500	N_Shore	RWDD3	0.0496146
cg03513309	1	96930761				-0.0389368
cg03222176	1	96948323				0.0433856
cg06975914	1	97004302				0.0592939
cg26336118	1	97303097				0.0914962
cg01566312	1	97418099				0.0992836
cg24682415	1	97610703	Body		DPYD	0.0704082
cg23057232	1	97737509	Body		DPYD	0.0790298
cg12593746	1	98789535				-0.0431537
cg00729875	1	100111713	1stExon;5'UTR		PALMD	0.0299328
cg07960762	1	100111727	1stExon;5'UTR		PALMD	0.0269868
cg24603803	1	100111849	1stExon;5'UTR		PALMD	0.0194637
cg00934037	1	100889672	Body		CDC14A	-0.0610106
cg04743650	1	101185070	TSS1500		VCAM1	0.103257
cg27544046	1	101186048	Body		VCAM1	0.116989
cg15447231	1	101537255				-0.0737338
cg13854219	1	101757037				0.0549299
cg03520644	1	103574523	TSS1500		COL11A1	0.0222894
cg00172849	1	103574532	TSS1500		COL11A1	0.0426527
cg07243548	1	108231160	Body;TSS200		VAV3	0.0303819
cg19413693	1	108442921	Body		VAV3	-0.0336131
cg06710195	1	108479452	Body		VAV3	0.0537301
cg16315020	1	109359175	Body		AKNAD1	0.0421332
cg03884543	1	109373104	Body		AKNAD1	0.0554634
cg06756164	1	109490978	Body		CLCC1	0.0335545
cg07906745	1	109639152	3'UTR	N_Shelf	TMEM167B	0.0340351
cg01778864	1	109729851	Body		KIAA1324	0.0572116
cg08655800	1	109735314	Body		KIAA1324	0.0506315
cg16562342	1	109783503				0.0486764
cg20930320	1	109852598	3'UTR		SORT1	0.0597461
cg02902415	1	110088541		N_Shelf		0.0535427
cg16140253	1	110166563	Body;TSS1500	S_Shelf	AMPD2	0.0450383
cg25772143	1	110168021	TSS200;Body		AMPD2	0.0401197
cg21644334	1	110168049	Body;5'UTR;1stExon		AMPD2	0.0351181
cg24669449	1	110175592				0.0441643
cg04159878	1	110179127				0.0306828
cg00515905	1	110306507	5'UTR;1stExon		EPS8L3	-0.059132
cg00491404	1	110306591	TSS200		EPS8L3	-0.0545015
cg03956353	1	110306642	TSS200		EPS8L3	-0.0645062
cg13229972	1	110335018				0.0402865
cg27558541	1	110350324				0.0679162
cg08846079	1	110420044				0.0685875
cg19755069	1	110471519	3'UTR		CSF1	0.063671
cg12590404	1	110855257				0.0210163
cg09494546	1	110933248	5'UTR		SLC16A4	0.0867151
cg25320780	1	110933345	5'UTR		SLC16A4	0.077183
cg00961640	1	110933767	TSS200		SLC16A4	0.0887994
cg17749509	1	110934279	TSS1500		SLC16A4	0.0822057
cg03535830	1	110934327	TSS1500		SLC16A4	0.0727018
cg08535756	1	110993782	TSS200		PROK1	0.0719352
cg16516639	1	111050810				0.0268353
cg07706695	1	111179008				-0.0220818
cg17240760	1	111417994	5'UTR		CD53	-0.053093
cg26518580	1	111742515	Body	N_Shelf	DENND2D	-0.0753105
cg08864105	1	111743020	1stExon	N_Shelf	DENND2D	-0.0589919
cg19269039	1	111743200	1stExon;5'UTR	N_Shelf	DENND2D	-0.0758112
cg20317872	1	111743202	1stExon;5'UTR	N_Shelf	DENND2D	-0.048334
cg24641737	1	111743271	1stExon;5'UTR	N_Shelf	DENND2D	-0.119004
cg00619207	1	111743368	TSS200	N_Shelf	DENND2D	-0.0892447
cg19268695	1	111743411	TSS200	N_Shelf	DENND2D	-0.0709606
cg23631538	1	111743537	TSS1500	N_Shelf	DENND2D	-0.0809313
cg23068939	1	112016586	TSS200		C1orf162	-0.094057
cg01918604	1	112107941	TSS1500		ADORA3	0.0707901
cg26915889	1	112114712				0.0668797
cg00035969	1	112159097		N_Shelf		-0.0417471
cg24660640	1	112161834	TSS1500	N_Shore	RAP1A	0.0400203
cg24160066	1	112161864	TSS1500	N_Shore	RAP1A	0.0434757
cg23301687	1	112162068	TSS1500	N_Shore	RAP1A	0.0445596
cg20432350	1	112438321	Body		KCND3	0.0603887
cg25096264	1	112860317				0.0494226
cg14172846	1	112960391	Body		CTTNBP2NL	0.0431422
cg10111629	1	113067124	3'UTR		ST7L	0.0602166
cg03417473	1	113216382	TSS1500	N_Shore	MOV10	0.0378211
cg00719568	1	113239645	Body		MOV10	-0.0350058
cg06512128	1	113245695	Body	N_Shelf	RHOC	0.054323
cg16255156	1	113265709	Body	Island	FAM19A3	0.0385306
cg24550026	1	114430031	1stExon;5'UTR		BCL2L15	-0.070346
cg13991834	1	114430280	TSS200		BCL2L15	-0.066745
cg18081760	1	114483597	Body		HIPK1	-0.0459604
cg13393917	1	114521301	TSS1500		OLFML3	0.0691937
cg22020227	1	114521775	TSS1500		OLFML3	0.084343
cg11157816	1	114522185	1stExon		OLFML3	0.0255633
cg26824174	1	114522444	Body		OLFML3	0.0881792
cg17253459	1	114522670	Body		OLFML3	0.0597124
cg03258927	1	114524590	3'UTR		OLFML3	0.0816153
cg02305412	1	114631672				0.0970046
cg12101544	1	114637532	Body		SYT6	0.059317
cg16008966	1	114761794				0.0418899
cg25977900	1	114842468				0.0539691
cg15564000	1	115003633	Body		TRIM33	-0.0720997
cg10389936	1	115741652				0.0637297
cg13174306	1	115822971				0.0828702
cg25773695	1	116191657	5'UTR		VANGL1	-0.0304359
cg14985891	1	116270626	Body		CASQ2	0.0435777
cg02574734	1	116369351		N_Shore		0.0499751
cg01963059	1	116658288	Body		C1orf161	-0.0558639
cg18274788	1	117214163	TSS1500	S_Shelf	MIR320B1	0.0467084
cg09312904	1	117281442		N_Shelf		-0.0299202
cg08361238	1	117452304	TSS1500	Island	PTGFRN	0.0657242
cg08936785	1	117452320	TSS1500	Island	PTGFRN	0.0536941
cg10021122	1	117610620	Body		TTF2	0.0383399
cg09099500	1	117635821	TSS1500;Body		MIR942;TTF2	0.0511991
cg19811108	1	117636534	TSS1500;Body		MIR942;TTF2	0.106404
cg25940485	1	117636616	TSS1500;Body		MIR942;TTF2	0.0673076
cg19582647	1	117637084	TSS200;Body		MIR942;TTF2	0.0559355
cg20156165	1	118322537				-0.0147989
cg07209821	1	118337995				0.0540937
cg13684632	1	118364092				0.0381436
cg25367912	1	119442195	Body		TBX15	0.0369911
cg23643526	1	119930673	Body		HAO2	0.0374613
cg16166968	1	120439036	1stExon;5'UTR	Island	ADAM30	0.0446679
cg26196087	1	120530251	Body		NOTCH2	-0.0173981
cg23991413	1	145004305	Body		PDE4DIP	0.0549473
cg00890145	1	145028465	Body		PDE4DIP	0.0446779
cg11197913	1	145054779	Body		PDE4DIP	0.0918579
cg16508883	1	145092330				0.0449271
cg18106925	1	145092485		N_Shelf		0.0344665
cg16260424	1	145092576		N_Shelf		0.0468968
cg07136254	1	145412774	TSS1500	N_Shelf	HFE2	0.0347259
cg14599576	1	145413157	TSS200	N_Shelf	HFE2	0.0470652
cg06589885	1	145413193	1stExon;5'UTR	N_Shelf	HFE2	0.0565419
cg19266329	1	145456128				0.0392265
cg22713444	1	145512660	Body	N_Shelf	GNRHR2	0.061963
cg19259649	1	145571288		N_Shelf		0.0218579
cg24879143	1	145585484	Body	N_Shelf	PIAS3	0.0271223
cg10020892	1	147016901	5'UTR		BCL9	-0.0716269
cg13067553	1	147782452		Island		0.0337079
cg03242265	1	147782472		Island		0.0381033
cg17736671	1	148601198		N_Shore		-0.0282423
cg25277573	1	149875698	3'UTR	S_Shelf	SV2A	0.0375041
cg05750047	1	149908085	Body;5'UTR;1stExon		MTMR11	0.0887074
cg00339782	1	149908099	Body;5'UTR;1stExon		MTMR11	0.0832981
cg13476072	1	149908313	Body;TSS200		MTMR11	0.0569328
cg00777271	1	149908524	1stExon;TSS1500		MTMR11	0.0434867
cg24620905	1	149908781	5'UTR;1stExon;TSS1500		MTMR11	0.0685616
cg16348820	1	149909080	TSS1500		MTMR11	0.0428263
cg11975019	1	150245537	Body	S_Shelf	C1orf54	0.0600082
cg26799398	1	150479509	TSS1500;Body		ECM1;TARS2	0.0295976
cg03818307	1	150480534	1stExon;5'UTR		ECM1	0.0326012
cg16386293	1	150480856	Body		ECM1	0.0713423
cg00175150	1	150486261	3'UTR	N_Shore	ECM1	0.0607779
cg12974394	1	150522266	5'UTR	Island	ADAMTSL4	0.0413993
cg14037218	1	150522367	5'UTR	Island	ADAMTSL4	0.0553964
cg24441324	1	150523231	5'UTR	S_Shore	ADAMTSL4	0.0743518
cg15107203	1	150529170	Body	N_Shore	ADAMTSL4	0.0424429
cg12471789	1	150529664	Body	Island	ADAMTSL4	0.0300646
cg06185850	1	150529828	Body	Island	ADAMTSL4	0.0245054
cg26875450	1	150530531	Body	S_Shore	ADAMTSL4	0.0490148
cg07120889	1	150535935		S_Shore		-0.0422385
cg20946037	1	150582344				0.0467876
cg20802392	1	150780684	5'UTR		CTSK	0.0744168
cg20817941	1	150780718	1stExon;5'UTR		CTSK	0.0592822
cg16516490	1	150781194	TSS1500		CTSK	0.0788888
cg11946165	1	150781434	TSS1500		CTSK	0.096623
cg13201342	1	150782303	3'UTR;TSS1500		ARNT;CTSK	0.110653
cg25308738	1	150846117	Body	N_Shelf	ARNT	0.0263138
cg14827807	1	150943828	5'UTR	N_Shelf	LASS2	0.0372448
cg07479786	1	150967828	3'UTR		ANXA9	0.0638314
cg18182216	1	150978385	5'UTR;Body	N_Shelf	FAM63A	0.048815
cg06180099	1	150979364	5'UTR;1stExon;TSS200	N_Shore	FAM63A	0.0284812
cg21205392	1	151035398	5'UTR	S_Shelf	MLLT11	0.0990123
cg04065086	1	151104186	3'UTR	Island	SEMA6C	0.0441448
cg07371589	1	151104367	3'UTR	Island	SEMA6C	0.0466925
cg02698576	1	151104750	3'UTR	Island	SEMA6C	0.0802937
cg09143801	1	151105049	Body	Island	SEMA6C	0.0832658
cg24262376	1	151137274	TSS1500;Body		SCNM1;LYSMD1	0.0904663
cg11928198	1	151137319	TSS1500;Body		SCNM1;LYSMD1	0.0661298
cg11205312	1	151137619	TSS1500;Body;1stExon		SCNM1;LYSMD1	0.0587224
cg06902698	1	151137676	TSS1500;Body;1stExon		SCNM1;LYSMD1	0.087129
cg03718677	1	151148266	5'UTR		TMOD4	0.0206523
cg05163509	1	151148496	5'UTR;1stExon		TMOD4	0.0488565
cg07183267	1	151149061	TSS1500;3'UTR		TMOD4;VPS72	0.019036
cg15690542	1	151172905	Body	S_Shore	PIP5K1A	0.0396994
cg12083852	1	151282686	Body		PI4KB	0.0609779
cg21401517	1	151283740	Body		PI4KB	0.0792856
cg08456334	1	151298699	1stExon;5'UTR	N_Shore	PI4KB	0.0887517
cg14149172	1	151298905	TSS200	N_Shore	PI4KB	0.044672
cg09330596	1	151313760	3'UTR		RFX5	0.0312854
cg24480379	1	151345123	5'UTR;1stExon		SELENBP1	0.0714349
cg26065909	1	151345173	TSS200		SELENBP1	0.0924641
cg24486037	1	151345181	TSS200		SELENBP1	0.066981
cg07680533	1	151345248	TSS200		SELENBP1	0.0570233
cg02493905	1	151520213	Body		TUFT1	-0.0588985
cg24926185	1	151557485				0.0685239
cg21965995	1	151771856				0.0456078
cg09036468	1	151806893		N_Shelf		-0.0383725
cg25605289	1	151974222				0.0262745
cg25610428	1	152758453	TSS1500		LCE1E	0.0599299
cg23277715	1	153330068	TSS1500		S100A9	-0.0465476
cg26937038	1	153330072	TSS1500		S100A9	-0.0420365
cg02711163	1	153330200	TSS200		S100A9	-0.0519951
cg05848175	1	153330257	TSS200		S100A9	-0.0557226
cg15160801	1	153330399	5'UTR		S100A9	-0.0377821
cg15467116	1	153332972	Body		S100A9	-0.053482
cg15998505	1	153479701				0.0492243
cg09558069	1	153510896	Body	S_Shelf	S100A5	0.0524084
cg23048494	1	153517384	5'UTR		S100A4	0.055639
cg00018184	1	153519850	3'UTR		S100A3	0.0363012
cg21140456	1	153525741				0.0226795
cg10224088	1	153597891	Body		S100A13	0.0671427
cg02573566	1	153599479	5'UTR;1stExon;TSS1500		S100A13;S100A1	0.0530356
cg00012362	1	153599487	5'UTR;1stExon;TSS1500		S100A13;S100A1	0.0624969
cg11343894	1	153599704	5'UTR;1stExon;TSS200;TSS1500		S100A13;S100A1	0.0382237
cg06942637	1	153633895	3'UTR	S_Shelf	SNAPIN	0.0447858
cg21279955	1	153747551	TSS1500	N_Shore	SLC27A3	0.0328151
cg19773045	1	153747600	TSS200	N_Shore	SLC27A3	0.0361941
cg01402255	1	153800699	Body		GATAD2B	0.03164
cg26530713	1	153928406	Body	N_Shelf	CRTC2	0.058811
cg09079613	1	153934248	Body	N_Shore	SLC39A1	0.0338713
cg24671951	1	154301964	Body	S_Shore	ATP8B2	0.0553126
cg10237817	1	154519846	Body		TDRD10	0.0617703
cg08031413	1	154528842	Body	N_Shore	UBE2Q1	0.0948686
cg12392557	1	154550863	3'UTR		CHRNB2	0.0604583
cg03420144	1	154785616	Body		KCNN3	0.0420161
cg02069772	1	154929317	TSS1500		PBXIP1	0.0774984
cg17747879	1	154929734	TSS1500;3'UTR		PBXIP1;PYGO2	0.0505519
cg23216745	1	154929762	TSS1500;3'UTR		PBXIP1;PYGO2	0.0859201
cg11135108	1	154929791	TSS1500;3'UTR		PBXIP1;PYGO2	0.0744743
cg09025625	1	154942509	Body;1stExon	N_Shelf	SHC1	0.0412811
cg06186450	1	154942910	5'UTR;1stExon	N_Shelf	SHC1	0.0654513
cg12473916	1	154943651	5'UTR;TSS1500	N_Shelf	SHC1	0.0358615
cg16254756	1	154943676	5'UTR;TSS1500	N_Shelf	SHC1	0.0600723
cg16097041	1	154965544	3'UTR;TSS1500		FLAD1;LENEP	0.0371911
cg23154272	1	154966068	1stExon;5'UTR		LENEP	0.0533333
cg12756753	1	154966204	1stExon		LENEP	0.0267795
cg19233405	1	154988721	Body	N_Shore	ZBTB7B	-0.0954758
cg10196558	1	155043921		Island		0.0328591
cg03006527	1	155043967		S_Shore		0.0329216
cg05778494	1	155165346		S_Shore		0.0818792
cg14375345	1	155200357		S_Shelf		0.0568777
cg10142848	1	155224769	1stExon;5'UTR	Island	FAM189B	0.0238441
cg01573949	1	155228742	Body	N_Shelf	SCAMP3	0.0262014
cg26662732	1	155236380	Body	N_Shelf	CLK2	0.0566755
cg08170787	1	155290535	TSS200;3'UTR	N_Shore	RUSC1;C1orf104	0.0382006
cg08574629	1	155290542	TSS200;3'UTR	N_Shore	RUSC1;C1orf104	0.0343037
cg24544490	1	155290961	5'UTR;Body	Island	RUSC1;C1orf104	0.0487517
cg08264805	1	155291224	5'UTR;Body	N_Shore	RUSC1;C1orf104	0.101962
cg26876647	1	155291345	5'UTR	N_Shore	RUSC1;C1orf104	0.050682
cg12577372	1	155292208	Body;5'UTR	N_Shore	RUSC1;C1orf104	0.0810476
cg10057065	1	155292227	Body;5'UTR;TSS1500	N_Shore	RUSC1;C1orf104	0.032217
cg09851245	1	155530423	TSS1500;5'UTR	N_Shore	LOC645676;ASH1L	0.0437557
cg08229522	1	155741408	Body		GON4L	0.0356447
cg26907697	1	155979128	3'UTR		SSR2	0.0460987
cg04297922	1	156043815	3'UTR	N_Shelf	MEX3A	0.053686
cg16549043	1	156050126	Body	N_Shore	MEX3A	0.0701707
cg15949380	1	156083251	TSS1500	N_Shore	LMNA	0.0340362
cg05898524	1	156083276	TSS1500	N_Shore	LMNA	0.052333
cg22820188	1	156086004	Body	S_Shore	LMNA	0.0383847
cg26667550	1	156098772	Body		LMNA	0.0631714
cg17808635	1	156105758	Body	Island	LMNA	0.0157864
cg15954046	1	156105826	Body	Island	LMNA	0.0342645
cg18811819	1	156106089	Body	Island	LMNA	0.0264427
cg19372602	1	156116207				0.064254
cg00107970	1	156119457				0.0574907
cg24479299	1	156119618				0.0522338
cg11084266	1	156187819	Body	S_Shore	PMF1	-0.0768171
cg00105102	1	156217178	5'UTR	S_Shore	PAQR6	0.076565
cg10046892	1	156217942	TSS200	S_Shelf	PAQR6	0.0644295
cg01583940	1	156218009	TSS1500;TSS200	S_Shelf	PAQR6	0.0421288
cg03888064	1	156305656	Body;TSS1500	N_Shelf	CCT3;C1orf182	0.0484317
cg18266783	1	156466729	5'UTR	N_Shelf	MEF2D	0.114356
cg12689752	1	156495553	3'UTR		IQGAP3	0.0940328
cg12262564	1	156542103	Body	Island	IQGAP3	0.0228669
cg27138018	1	156589303	1stExon;5'UTR		HAPLN2	-0.064232
cg12080906	1	156646065	Body	N_Shore	NES	0.0508047
cg13470735	1	156678548		S_Shore		0.0446553
cg09010802	1	156776671	3'UTR		SH2D2A	0.0467882
cg27314669	1	156822430	Body	S_Shelf	NTRK1;INSRR	0.0435651
cg07418114	1	156836717	Body		NTRK1	0.0550472
cg12126706	1	156889128	TSS1500	N_Shore	C1orf92	-0.0159548
cg06069154	1	156889826	TSS1500	N_Shore	C1orf92	0.0517372
cg06360543	1	156890056	TSS1500	N_Shore	C1orf92	0.0366771
cg09854709	1	156903097				0.0342731
cg22629266	1	156905984	Body		ARHGEF11;MIR765	0.0328111
cg26543539	1	156907349	Body;TSS1500		ARHGEF11;MIR765	0.0407277
cg12632832	1	157013346	Body	N_Shore	ARHGEF11	0.0406868
cg00300999	1	157096900	TSS1500;Body		CYCSP52;ETV3	-0.0152678
cg16374333	1	157103641	3'UTR;Body		ETV3	-0.019723
cg13802736	1	157948536		N_Shore		0.0467042
cg15138125	1	157948893		Island		0.076346
cg08610987	1	157972005	Body		KIRREL	0.0651443
cg08640619	1	157989520	Body		KIRREL	0.0844231
cg07356534	1	158008055	Body		KIRREL	0.0512016
cg11525252	1	158041312	Body		KIRREL	0.0658547
cg20778958	1	158534679	TSS1500		OR6P1	-0.0783005
cg22730004	1	158656718	TSS1500		SPTA1	-0.0846826
cg05304729	1	158800024	TSS1500		MNDA	-0.0440654
cg22720761	1	159769263				-0.0190674
cg05954830	1	159838031				0.0560731
cg08008692	1	159961591				-0.0638771
cg01447344	1	159989137				0.0893118
cg12907876	1	160050877	TSS1500	N_Shelf	KCNJ9	0.0413705
cg20066612	1	160050948	TSS1500	N_Shelf	KCNJ9	0.0391851
cg24509168	1	160051356	TSS200	N_Shelf	KCNJ9	0.0297642
cg08665772	1	160051377	5'UTR;1stExon	N_Shelf	KCNJ9	0.0366111
cg04705952	1	160066587	Body	N_Shore	IGSF8	-0.0523031
cg09254318	1	160079657				0.0520022
cg15487620	1	160084833	TSS1500		ATP1A2	0.0359906
cg06210630	1	160085433	TSS200		ATP1A2	0.0694286
cg24437523	1	160085568	1stExon;5'UTR		ATP1A2	0.0482726
cg15926420	1	160159672	TSS1500		CASQ1	0.0655028
cg08897054	1	160189219	Body		DCAF8	0.0403594
cg00881010	1	160336712	TSS200	N_Shelf	NHLH1	0.0446929
cg10400707	1	160369840	TSS1500	N_Shore	VANGL2	0.0961364
cg14710465	1	160369869	TSS1500	N_Shore	VANGL2	0.0701659
cg07837085	1	160708990	TSS200		SLAMF7	-0.0579683
cg24528307	1	160924888	TSS1500		ITLN2	0.0432251
cg12047391	1	160957458				0.0581614
cg25720793	1	160983767	Body		F11R	-0.072713
cg07837534	1	161038506	Body		ARHGAP30	-0.0512266
cg24599107	1	161049443	Body	Island	PVRL4	0.0515597
cg10888244	1	161049543	Body	Island	PVRL4	0.0367499
cg12584865	1	161132159	Body	N_Shelf	USP21	0.0296949
cg04436964	1	161167745	TSS1500;Body		NDUFS2;ADAMTS4	0.0353447
cg06760507	1	161168145	TSS1500;1stExon	N_Shelf	NDUFS2;ADAMTS4	0.0826761
cg17904988	1	161168451	TSS1500;1stExon;5'UTR	N_Shelf	NDUFS2;ADAMTS4	0.0300761
cg04263215	1	161168856	TSS1500;TSS200	N_Shelf	NDUFS2;ADAMTS4	0.0621744
cg07354440	1	161168889	TSS1500;TSS200	N_Shelf	NDUFS2;ADAMTS4	0.0676202
cg10493436	1	161168957	TSS200	N_Shelf	NDUFS2;ADAMTS4	0.072537
cg14382215	1	161169007	TSS200	N_Shelf	NDUFS2;ADAMTS4	0.0673877
cg08545169	1	161169143	5'UTR;1stExon;TSS1500	N_Shelf	NDUFS2;ADAMTS4	0.0590404
cg17166812	1	161169574	5'UTR;TSS1500	N_Shelf	NDUFS2;ADAMTS4	0.0317609
cg05656486	1	161171383	5'UTR;TSS1500	N_Shore	NDUFS2	0.0613699
cg08850169	1	161171469	5'UTR;TSS1500	N_Shore	NDUFS2	0.058334
cg23274951	1	161171632	5'UTR;TSS1500	N_Shore	NDUFS2	0.0638115
cg07580762	1	161171810	5'UTR;TSS200	Island	NDUFS2	0.033442
cg21691116	1	161171819	5'UTR;TSS200	Island	NDUFS2	0.0407279
cg25214346	1	161207966	1stExon;5'UTR		NR1I3	0.0503912
cg20822337	1	161950791		N_Shelf		0.110078
cg02900990	1	161991612	Body	N_Shore	OLFML2B	0.122292
cg23920016	1	162106832	Body		NOS1AP	0.0943276
cg27003165	1	162381929	TSS200		SH2D1B	-0.0620809
cg17217691	1	162601334	TSS1500		DDR2	0.0783097
cg23028772	1	162601485	TSS1500		DDR2	0.0687042
cg00819233	1	162601805	TSS1500		DDR2	0.111536
cg17496788	1	162601807	TSS1500		DDR2	0.0982798
cg06325209	1	162602217	TSS200		DDR2	0.0854256
cg00457087	1	162602295	1stExon;5'UTR		DDR2	0.0704042
cg21880888	1	162602533	5'UTR		DDR2	0.0831653
cg22740835	1	162602559	5'UTR		DDR2	0.08626
cg09231518	1	162816961				-0.0513218
cg10518144	1	163581520				-0.0208075
cg04610636	1	164287089		N_Shelf		-0.0368339
cg06750897	1	164545553	Body	Island	PBX1	0.0699883
cg18181229	1	164545699	Body	Island	PBX1	0.0695185
cg00222472	1	164545783	Body	Island	PBX1	0.061927
cg20682146	1	164545843	Body	Island	PBX1	0.0407653
cg22238122	1	164546143	Body	S_Shore	PBX1	0.0811659
cg11155784	1	164572163	Body		PBX1	0.0365958
cg03652564	1	164619765	Body		PBX1	-0.0462727
cg21853707	1	164676874	Body		PBX1	0.0624604
cg15965716	1	164688315	Body		PBX1	0.0786287
cg22361413	1	164689630	Body		PBX1	-0.0626303
cg22729681	1	164717625	Body		PBX1	0.0306274
cg05341781	1	164723567	Body		PBX1	0.0715901
cg24719489	1	164735833	Body		PBX1	0.0339443
cg07152605	1	164793520	Body		PBX1	0.109313
cg24039780	1	164812337	Body		PBX1	0.0841104
cg14419194	1	164901703				0.0919218
cg20140377	1	165545110	Body		LOC400794	0.0515714
cg00573584	1	165564752		N_Shelf		0.103433
cg14257907	1	165853483	Body		UCK2	-0.0565726
cg10972897	1	165859714	Body		UCK2	-0.0523701
cg24272559	1	166572716	TSS1500		FMO9P	-0.0511243
cg24531139	1	166710445				0.102804
cg02908963	1	167042622	Body		GPA33	0.0777773
cg26792900	1	167074894	Body		DUSP27	0.022285
cg13231131	1	167085220	Body		DUSP27	0.0520769
cg15518113	1	167400121	3'UTR		CD247	-0.046986
cg21161394	1	167408709	Body	Island	CD247	0.0623558
cg02648847	1	167408735	Body	Island	CD247	0.0529306
cg12446199	1	167408841	Body	Island	CD247	0.0414882
cg23114435	1	167442612	Body		CD247	-0.0494627
cg14278300	1	167486978	Body		CD247	-0.0464726
cg09032544	1	167487295	Body		CD247	-0.0610739
cg05799811	1	167487396	Body		CD247	-0.0442275
cg07786657	1	167487633	Body		CD247	-0.0684154
cg09554443	1	167487762	1stExon;5'UTR		CD247	-0.0363267
cg25765104	1	167601275	Body	S_Shore	RCSD1	-0.0509362
cg01793445	1	167632415	Body		RCSD1	0.0361822
cg16350225	1	167666363	Body		RCSD1	0.0904636
cg21940308	1	167766195				0.0745164
cg19307406	1	167874258	5'UTR;Body		ADCY10	0.0667084
cg20284239	1	168091000	5'UTR		GPR161	0.0576724
cg03848065	1	168212210				0.0627592
cg22695117	1	168356537				0.0326853
cg20678082	1	168356591				0.0538688
cg10555800	1	168356606				0.0486627
cg26220985	1	168698349	1stExon		DPT	0.0719645
cg09922481	1	168698463	TSS200		DPT	0.0738654
cg21266845	1	168698479	TSS200		DPT	0.087738
cg25746387	1	168698867	TSS1500		DPT	0.111245
cg24304617	1	169079632	Body	S_Shelf	ATP1B1	-0.0520258
cg05307141	1	170132227	Body		METTL11B	0.101055
cg13065624	1	170253617	TSS1500		LOC284688	0.0855095
cg19938436	1	170278698				0.091431
cg21421270	1	170383965				0.0813419
cg14556762	1	170532470				0.0221128
cg22795586	1	170629555		N_Shore		-0.0473717
cg22797031	1	170630070		N_Shore		-0.0371256
cg21914290	1	170635960	Body	S_Shore	PRRX1	0.0683965
cg20826576	1	170636223	Body	S_Shelf	PRRX1	0.0414819
cg07957294	1	170638917	Body		PRRX1	0.0542119
cg11954332	1	170639289	Body		PRRX1	0.0791814
cg08702689	1	170662395	Body		PRRX1	0.0623796
cg21004982	1	171106319	TSS1500		FMO6P	-0.0555511
cg19300650	1	171189771				0.0582776
cg16034517	1	171226993	5'UTR		FMO1	0.0563658
cg13081014	1	171227787	Body		FMO1	0.0685284
cg06363798	1	171604882	3'UTR		MYOC	0.107
cg20267775	1	171623695				0.0520837
cg20984812	1	171765992	3'UTR		METTL13	0.0647534
cg02633729	1	172113506	Body		DNM3	0.0851844
cg25214966	1	172113756	Body		MIR199A2;DNM3	0.0825534
cg24002149	1	172113920	Body;TSS200		DNM3;MIR199A2	0.0864392
cg21450888	1	172114047	Body;TSS1500		DNM3;MIR199A2	0.0705435
cg17178220	1	172114068	Body;TSS1500		DNM3;MIR199A2	0.0774772
cg03322057	1	172114419	Body;TSS1500		DNM3;MIR199A2	0.0782594
cg16679515	1	172153227	Body		DNM3	0.0904963
cg26679756	1	172262169	Body		DNM3	0.0827837
cg06267617	1	172291727	Body		DNM3	0.074749
cg26020878	1	172352681	Body		DNM3	0.064352
cg24932817	1	172386301				0.0138775
cg16177739	1	172411045	Body	N_Shore	PIGC;C1orf105	0.0585442
cg15729230	1	172628514	1stExon		FASLG	-0.0117568
cg00045114	1	172674159				-0.025172
cg14038755	1	172897600				0.104034
cg24474279	1	173579110	3'UTR		ANKRD45	0.0318366
cg08468375	1	173887101	TSS1500		SERPINC1	0.129034
cg18020480	1	174186816	5'UTR		RABGAP1L	0.109242
cg06756499	1	174779911	Body		RABGAP1L	0.0578122
cg27226320	1	175158326	5'UTR	N_Shelf	KIAA0040	-0.0550613
cg16517753	1	175292351	3'UTR		TNR	0.0631354
cg00665114	1	175403347	5'UTR		TNR	0.089929
cg21577836	1	175568710	5'UTR	Island	TNR	0.0393629
cg11736104	1	176430983	TSS1500		PAPPA2	0.0867993
cg18236464	1	176528783	Body		PAPPA2	-0.0626461
cg03224627	1	177896505				0.0657351
cg17971251	1	177907297	Body		SEC16B	-0.0782334
cg22109530	1	178310534	Body;TSS200		RASAL2	0.0167042
cg14515791	1	178310545	Body;TSS200		RASAL2	0.0356463
cg22730327	1	178310650	Body;1stExon;5'UTR		RASAL2	0.0634791
cg15462736	1	178341865	Body		RASAL2	0.0844482
cg19498794	1	178445641	3'UTR		RASAL2	-0.0197397
cg17717169	1	178621037				0.0734405
cg05630800	1	178840298	TSS200;Body		ANGPTL1;RALGPS2	0.0349983
cg15073906	1	178887722	3'UTR		RALGPS2	0.0875454
cg14559879	1	178902042				0.104853
cg26784929	1	178908942				0.0769303
cg07172339	1	179084665	Body		ABL2	0.0191193
cg04506114	1	179322762	Body		SOAT1	0.0833375
cg13786023	1	179723524	5'UTR		FAM163A	0.0519982
cg26677004	1	179787968				0.0439939
cg00122659	1	179801627				0.109965
cg18965620	1	180144025	Body		QSOX1	0.0573969
cg05770740	1	180157401	Body		QSOX1	0.0401443
cg22430700	1	180511495				0.0536639
cg02156380	1	180882591	Body	Island	KIAA1614	0.0412573
cg19708901	1	180882655	Body	S_Shore	KIAA1614	0.0449879
cg03653817	1	181065498				0.0750959
cg09862509	1	181069576				0.0415294
cg15487646	1	181077141		S_Shelf		0.040769
cg07202320	1	181149323				0.0184924
cg12059112	1	181287684		Island		0.00690367
cg03117487	1	181478149	Body		CACNA1E	0.0925968
cg04097724	1	181995123		N_Shelf		0.0283474
cg17466696	1	182376778				0.0626927
cg01979352	1	182569418	3'UTR	N_Shelf	RGS16	0.0475349
cg17223218	1	183008740	Body		LAMC1	0.0904796
cg07820189	1	183149515				0.0297755
cg16263152	1	183287819	Body		NMNAT2	0.0147957
cg01808708	1	183484105	5'UTR;Body		SMG7	-0.0795375
cg12658012	1	183578811				0.0541738
cg03612333	1	183746956	Body		RGL1	0.0579172
cg21108215	1	183791720	Body		RGL1	0.0609582
cg09940311	1	183901666				0.0627149
cg18131582	1	183912305	Body		GLT25D2	-0.0779375
cg24250492	1	184268405				0.0977639
cg24250374	1	184591081	3'UTR		C1orf21	0.110088
cg21279326	1	184771821	Body		FAM129A	0.0876635
cg11165391	1	185614930				0.0514817
cg06194982	1	185703877	1stExon;5'UTR	S_Shore	HMCN1	0.014354
cg02362505	1	185930976	Body		HMCN1	0.0455246
cg00066270	1	186265270	TSS200;Body		PRG4;MIR548F1	0.0749194
cg24669741	1	186265423	1stExon;5'UTR;Body		PRG4;MIR548F1	0.0638393
cg04929165	1	186807235	5'UTR		PLA2G4A	0.049328
cg24863175	1	186840433	Body		PLA2G4A	-0.0719642
cg09172850	1	191933198				0.0809421
cg06804334	1	192706599				0.115784
cg05784193	1	192847589				0.0839503
cg16274353	1	193055237	3'UTR;Body		TROVE2	0.0711574
cg05752207	1	193126041	Body		CDC73	0.0759167
cg14518227	1	196312876	Body		KCNT2	0.0541897
cg13940125	1	197237119	TSS1500		CRB1	0.048539
cg00097038	1	197382771	Body		CRB1	0.0813232
cg10768932	1	198590738				-0.069759
cg06550420	1	198658716	Body		PTPRC	-0.0436549
cg12664749	1	199717464				0.0748898
cg18146927	1	200835888				0.0291852
cg15719043	1	201120964	Body	N_Shelf	TMEM9	0.0288452
cg20781516	1	201153815				0.0579023
cg19273668	1	201199004		S_Shelf		0.0646697
cg18169095	1	201353512	Body		LAD1	0.0527291
cg24935896	1	201431492				0.0372436
cg04055835	1	201437101	3'UTR	N_Shore	PHLDA3	0.0572443
cg08639762	1	201437298	3'UTR	N_Shore	PHLDA3	0.0692129
cg00785170	1	201438757	TSS1500	S_Shore	PHLDA3	0.0246254
cg12082516	1	201440969		S_Shelf		0.0644776
cg18437839	1	201445713				0.0494684
cg26033504	1	201458737	Body		CSRP1	-0.0759459
cg25018049	1	201472826	5'UTR	N_Shelf	CSRP1	0.0609746
cg08029299	1	201531514				0.0907744
cg05385282	1	201562364				0.0570025
cg19815596	1	201583478				0.0315441
cg25167447	1	201617042	TSS1500	Island	NAV1	0.0522828
cg12468255	1	201617056	TSS1500	Island	NAV1	0.0453577
cg14920846	1	201618209	1stExon	Island	NAV1	0.0464702
cg19827875	1	201618284	1stExon	Island	NAV1	0.0780309
cg07599786	1	201618654	Body	Island	NAV1	0.059183
cg17753974	1	201622519	Body	S_Shelf	NAV1	-0.0663724
cg03340408	1	201656308	Body		NAV1	-0.0917467
cg22454313	1	201722809	Body		NAV1	0.0610117
cg01602166	1	201856763	TSS1500		SHISA4	0.0233464
cg26203861	1	201858661	Body		SHISA4	0.0295241
cg05773155	1	201911097	Body		LMOD1	0.0642313
cg26899399	1	201914027	Body		LMOD1	0.045541
cg04019636	1	201977390				0.048297
cg13300939	1	202091868	TSS200		GPR37L1	0.0586446
cg17219660	1	202091880	TSS200		GPR37L1	0.0743837
cg02124912	1	202091933	TSS200		GPR37L1	0.0706767
cg08129759	1	202091944	TSS200		GPR37L1	0.0728981
cg27313021	1	202091995	TSS200		GPR37L1	0.0577786
cg15096829	1	202092005	TSS200		GPR37L1	0.107083
cg08621778	1	202102420	3'UTR		ARL8A	0.0455256
cg00903584	1	202128682	5'UTR;1stExon		PTPN7	-0.0488881
cg19675731	1	202129192	TSS200;5'UTR		PTPN7	-0.0438229
cg22008490	1	202129255	TSS200;5'UTR		PTPN7	-0.0586447
cg18384097	1	202129566	TSS1500;5'UTR		PTPN7	-0.0348489
cg25754958	1	202130692	TSS1500		PTPN7	-0.0462046
cg12436568	1	202130728	TSS1500		PTPN7	-0.0470133
cg12581598	1	202537837	Body		PPP1R12B	0.100535
cg23250906	1	202548017	3'UTR;Body		PPP1R12B	0.075959
cg21296138	1	202556515	3'UTR		PPP1R12B	0.0767185
cg20788149	1	202998359		S_Shelf		0.0388252
cg05652480	1	203016383				0.0563706
cg03900565	1	203031815	Body		PPFIA4	0.0825662
cg04395153	1	203052423	3'UTR		MYOG	0.083611
cg23257225	1	203123144	Body		ADORA1	0.0575349
cg11196333	1	203154370	Body		CHI3L1	-0.0455063
cg19081101	1	203156625	TSS1500		CHI3L1	0.075671
cg13134650	1	203156764	TSS1500		CHI3L1	0.0629003
cg07581849	1	203239062		N_Shelf		0.0338642
cg17220161	1	203242601		Island		0.0359795
cg03890167	1	203242638		Island		0.0323387
cg16311306	1	203244158		S_Shore		-0.0965556
cg06637812	1	203293433		N_Shelf		-0.0470358
cg04704856	1	203320190	1stExon;5'UTR		FMOD	0.0290559
cg27532845	1	203330393				0.0444983
cg15824962	1	203348900				0.0953383
cg10574566	1	203377808				0.033164
cg22704788	1	203444518	TSS1500		PRELP	0.0553735
cg05955301	1	203444536	TSS1500		PRELP	0.0665688
cg07947930	1	203444945	1stExon;5'UTR		PRELP	0.0723085
cg25143508	1	203449947	5'UTR		PRELP	0.0390746
cg14611455	1	203526848				0.0899688
cg13557373	1	203567067				0.0714598
cg11786870	1	203576481				-0.0255356
cg13115222	1	203670963	Body		ATP2B4	0.0500794
cg01948978	1	203712327	3'UTR		ATP2B4	-0.0410281
cg06958535	1	203734478	1stExon;5'UTR		LAX1	-0.0350101
cg02573357	1	203738799	Body		LAX1	0.0320795
cg15481791	1	203829890	TSS1500	N_Shore	SNRPE	0.084842
cg17943323	1	203876248				0.0338172
cg19366877	1	204010639	TSS1500		C1orf157	0.0447273
cg16290101	1	204010929	TSS1500		C1orf157	0.07189
cg27428520	1	204100192	3'UTR		ETNK2	0.0574892
cg08355099	1	204224820	Body	N_Shore	PLEKHA6	0.0647749
cg16029875	1	204320179	5'UTR		PLEKHA6	0.0436774
cg20002843	1	204338373	Body		LOC127841	-0.0390026
cg18851795	1	204543875				0.0577066
cg13787775	1	204571258				0.0748009
cg21785384	1	205231417	Body		TMCC2	0.0364784
cg09030187	1	205263738				0.0681129
cg12303813	1	205283250	Body		NUAK2	0.0497647
cg27529555	1	205325859	5'UTR;1stExon		KLHDC8A	0.0333123
cg08159989	1	205326071	TSS200		KLHDC8A	0.0278075
cg07429623	1	205326201	TSS200		KLHDC8A	0.0419952
cg13459217	1	205326437	TSS1500		KLHDC8A	0.0510465
cg18240528	1	205341305				0.0589698
cg03223894	1	205410136				-0.0510473
cg12081870	1	205475130	5'UTR	S_Shore	CDK18	0.0505594
cg18320737	1	205491518	5'UTR		CDK18	0.053925
cg01720722	1	205491541	5'UTR		CDK18	0.0611392
cg13474414	1	205500676	3'UTR	S_Shelf	CDK18	0.0238319
cg15199181	1	205670604				0.0409541
cg00796611	1	206603444	Body		SRGAP2	0.0469608
[truncated: 20,274 more rows]

## Sheet: ST2
Supplementary table 2. Results of region-level (DMR) differential methylation analysis
Chr	start	end	width	length	coef	se	tstat	p-value	FDR p-value	Bonferroni p-value	UCSC RefGene Group	Relation to UCSC CpG Island	UCSC RefGene Name	probes
11	2118470	2118816	347	3	0.0660546	0.00617529	10.6966	4.25539e-12	8.69621e-08	7.82659e-07				cg19450056;cg08227583;cg13508136
8	22446721	22447181	461	3	0.111386	0.0113061	9.85192	3.26174e-11	3.52885e-07	5.99905e-06	Body		PDLIM2	cg01463828;cg09125300;cg02637537
10	81075467	81075492	26	3	0.130975	0.0134497	9.73813	4.32191e-11	4.41608e-07	7.94895e-06	3'UTR		ZMIZ1	cg03707696;cg13676902;cg26300785
18	75886610	75886781	172	3	0.0484995	0.00564806	8.58693	8.19846e-10	3.14141e-06	0.000150788		Island		cg16286755;cg08534830;cg14635039
16	85470485	85470674	190	3	0.069353	0.00809375	8.56871	8.6013e-10	3.22851e-06	0.000158197				cg09556515;cg03574306;cg16739178
2	25475726	25475916	191	3	0.0692062	0.0082941	8.34403	1.55932e-09	4.46704e-06	0.000286794	Body;TSS1500	Island	DNMT3A	cg20948740;cg11354105;cg05544807
14	105173643	105173980	338	5	0.0711669	0.008552	8.32168	1.65498e-09	4.46704e-06	0.000304388	Body		INF2	cg02878289;cg18924331;cg05210373;cg04966159;cg05018513
7	130020096	130020328	233	3	0.0820546	0.00989964	8.28864	1.8074e-09	4.61694e-06	0.00033242	TSS200;1stExon;5'UTR	N_Shore	CPA1	cg25718383;cg02303016;cg16847637
17	1090123	1090441	319	5	0.0659936	0.00802279	8.22577	2.1382e-09	4.81682e-06	0.000393263	1stExon;5'UTR		ABR	cg06191034;cg23753807;cg04318619;cg06427816;cg16483033
19	49220102	49220485	384	6	0.0577001	0.0070984	8.12861	2.775e-09	5.4296e-06	0.000510383	1stExon;Body;5'UTR;TSS200;TSS1500	N_Shelf	MAMSTR	cg15475323;cg18046677;cg14103343;cg12234455;cg05643373;cg27256309
17	38249266	38249729	464	6	0.0604505	0.00755417	8.00227	3.90153e-09	6.58094e-06	0.000717577	3'UTR;Body	Island;S_Shore	NR1D1;THRA	cg24975211;cg09304381;cg14829516;cg01341751;cg02030908;cg13442333
5	859540	859700	161	3	0.0485858	0.00612873	7.92755	4.77687e-09	6.97279e-06	0.000878571				cg12628905;cg19863584;cg13037462
17	38245507	38245719	213	4	0.0711376	0.00903247	7.87576	5.49853e-09	7.12184e-06	0.0010113	Body;3'UTR	N_Shelf	THRA	cg23665668;cg23526824;cg10858898;cg07805952
6	3623902	3623988	87	3	-0.0906983	0.011625	-7.80199	6.72249e-09	8.08114e-06	0.00123641				cg00520406;cg15240033;cg03718241
3	123813383	123813596	214	8	0.082159	0.0105748	7.76935	7.34919e-09	8.44798e-06	0.00135168	TSS200;1stExon;5'UTR;Body		KALRN	cg12144803;cg25184248;cg13308143;cg11939346;cg24829557;cg24323597;cg16278716;cg10430690
19	1280841	1281113	273	3	0.0583908	0.00756545	7.71809	8.45559e-09	9.09456e-06	0.00155517		Island		cg06547984;cg03256597;cg00832567
2	42229025	42229179	155	3	0.0806125	0.0104737	7.69665	8.96725e-09	9.17952e-06	0.00164928				cg19376973;cg27252766;cg27428208
14	23623480	23623935	456	6	0.0729739	0.00952924	7.65789	9.97317e-09	9.86175e-06	0.00183429	5'UTR;Body;1stExon;TSS200;TSS1500		SLC7A8	cg05357695;cg19473656;cg23543481;cg08104568;cg01267709;cg01790464
16	27791167	27791248	82	3	0.0849465	0.0111478	7.62004	1.10664e-08	1.03845e-05	0.00203536	3'UTR		KIAA0556	cg27048684;cg27636914;cg26540647
10	77021847	77021880	34	3	0.0934558	0.0123708	7.55457	1.32527e-08	1.13371e-05	0.00243747				cg17814175;cg03013917;cg18878210
17	66374702	66375195	494	3	0.0506313	0.00670667	7.5494	1.34431e-08	1.13795e-05	0.00247248	Body		ARSG	cg04938381;cg05505961;cg27366162
3	49395985	49396232	248	5	0.0241899	0.00321486	7.52442	1.44024e-08	1.17209e-05	0.00264893	TSS200;TSS1500	S_Shore	GPX1	cg08539067;cg15900980;cg05055782;cg24011261;cg05551922
19	13127389	13127873	485	3	0.0755661	0.0100989	7.48259	1.61672e-08	1.23401e-05	0.0029735	Body	S_Shelf	NFIX	cg01634146;cg10767662;cg25556035
16	81520178	81520589	412	3	0.0691479	0.00938534	7.36765	2.22339e-08	1.52019e-05	0.0040893	Body		CMIP	cg05438708;cg02573873;cg05705335
2	238360110	238360201	92	3	0.0669359	0.00918728	7.28571	2.79281e-08	1.65395e-05	0.00513659				cg06096452;cg00903371;cg19615711
13	43702794	43703025	232	3	0.102434	0.0140668	7.28199	2.82193e-08	1.65395e-05	0.00519014				cg06508623;cg01403655;cg16760130
8	21961713	21961788	76	3	0.0633549	0.00873287	7.25477	3.04453e-08	1.71668e-05	0.00559957	3'UTR		FAM160B2	cg03520938;cg10754941;cg06044105
11	2431174	2431603	430	3	0.0451882	0.00622953	7.25388	3.05213e-08	1.71668e-05	0.00561353	Body	N_Shelf	TRPM5	cg04691795;cg10172068;cg26442852
17	74696737	74696872	136	3	0.0830193	0.0114756	7.23445	3.22223e-08	1.75037e-05	0.00592639	Body		MXRA7	cg13387113;cg05147273;cg15052447
6	170585664	170585971	308	4	0.0773561	0.0107066	7.2251	3.30752e-08	1.77207e-05	0.00608326		S_Shore		cg02087565;cg02360002;cg00498089;cg27544384
2	98377791	98377939	149	3	-0.0490161	0.00679597	-7.21252	3.42584e-08	1.79002e-05	0.00630088	Body		TMEM131	cg18077307;cg05289022;cg13006424
6	169396041	169396470	430	3	0.060987	0.00848788	7.18519	3.69799e-08	1.86852e-05	0.00680143				cg18319398;cg10063189;cg02602413
17	693137	693388	252	4	0.0799758	0.0111615	7.16532	3.90945e-08	1.91742e-05	0.00719033	Body		RNMTL1	cg25521254;cg17094593;cg27295742;cg07479618
2	9533573	9533887	315	5	0.0793898	0.0111015	7.15129	4.06618e-08	1.93746e-05	0.0074786	Body	Island;S_Shore	ASAP2	cg01259423;cg21821308;cg21785832;cg08841544;cg25602930
20	43977423	43977531	109	3	0.0629155	0.00880462	7.14574	4.12984e-08	1.94361e-05	0.00759569	TSS1500	S_Shore	SDC4	cg19433118;cg10876928;cg04696274
2	75797838	75798232	395	3	0.0580172	0.00811934	7.14556	4.13193e-08	1.94361e-05	0.00759953	TSS1500		FAM176A	cg07912003;cg20706778;cg12080566
15	67228722	67228986	265	4	0.0690899	0.00973978	7.09358	4.78046e-08	2.0984e-05	0.00879231				cg26795333;cg09169796;cg20560283;cg17174814
19	46270244	46270700	457	4	0.0800158	0.0113062	7.07714	5.00641e-08	2.15641e-05	0.00920789	Body	Island	SIX5	cg24338091;cg27181142;cg25686087;cg14282004
2	219266059	219266163	105	3	0.0432786	0.00612201	7.06935	5.11709e-08	2.1807e-05	0.00941146	Body;TSS1500	S_Shore	CTDSP1;MIR26B	cg03395188;cg27291385;cg15616915
16	86337418	86337823	406	6	0.0630955	0.00896213	7.04023	5.55365e-08	2.26986e-05	0.0102144		N_Shore;Island		cg04821248;cg27598583;cg19215541;cg05831517;cg01249360;cg27499105
17	77086350	77086810	461	4	0.0732181	0.0104284	7.02106	5.86142e-08	2.35381e-05	0.0107804	3'UTR		HRNBP3	cg02376668;cg08319103;cg03497477;cg08791882
8	49533357	49533485	129	3	0.0778177	0.011088	7.01821	5.90873e-08	2.35736e-05	0.0108674				cg19913626;cg09405635;cg23402467
19	2038364	2038600	237	4	0.056995	0.00812362	7.01596	5.9462e-08	2.36207e-05	0.0109364	Body;3'UTR	Island	MKNK2	cg23660625;cg21964793;cg18179735;cg18302899
1	230272306	230272656	351	5	0.0653353	0.00933772	6.99692	6.27377e-08	2.42234e-05	0.0115388	Body		GALNT2	cg26525772;cg16698674;cg15817769;cg16246661;cg11795921
17	76719591	76719943	353	5	0.0540677	0.00772843	6.99595	6.29096e-08	2.42234e-05	0.0115705	Body		CYTH1	cg18455390;cg27566403;cg06607764;cg25117523;cg11786776
17	7819762	7820248	487	3	0.0661973	0.00946258	6.99569	6.29548e-08	2.42234e-05	0.0115788	TSS1500	Island;S_Shore	LOC284023	cg05465916;cg25518824;cg19308989
4	7252323	7252587	265	3	0.0798331	0.0114421	6.97716	6.63309e-08	2.49483e-05	0.0121997	Body		SORCS2	cg16243195;cg21522159;cg19923393
15	89178776	89178874	99	3	-0.0813062	0.0116712	-6.96637	6.8379e-08	2.51967e-05	0.0125764				cg12177851;cg07099553;cg02984092
7	2519789	2519874	86	3	0.0673718	0.00971826	6.9325	7.52371e-08	2.64173e-05	0.0138378				cg23133355;cg19031429;cg05224498
2	3105016	3105137	122	3	0.0678423	0.00978696	6.93191	7.53625e-08	2.64173e-05	0.0138608				cg01269702;cg03318593;cg14595617
9	36166097	36166258	162	3	0.0343391	0.00496665	6.91394	7.92867e-08	2.72063e-05	0.0145826		N_Shore;Island		cg14098299;cg00716991;cg13461303
12	122235169	122235560	392	4	0.0638409	0.00924696	6.90398	8.15485e-08	2.74161e-05	0.0149986	Body	Island;S_Shore	LOC338799	cg09148852;cg02317313;cg26781726;cg08421051
7	157371980	157372332	353	4	0.0908276	0.0131855	6.88847	8.52048e-08	2.80843e-05	0.015671	Body	S_Shelf	PTPRN2	cg00353353;cg13917560;cg06339573;cg12866112
2	11123476	11123616	141	3	0.0651008	0.0094744	6.87123	8.94609e-08	2.87265e-05	0.0164538				cg11241151;cg02479842;cg03257743
6	38145125	38145464	340	3	0.0750239	0.0109188	6.8711	8.94959e-08	2.87265e-05	0.0164603	Body		BTBD9	cg13442386;cg10567378;cg11599864
9	34457129	34457500	372	4	0.0518226	0.00754616	6.86742	9.0432e-08	2.87839e-05	0.0166324	Body;TSS1500	N_Shore;Island	C9orf25;DNAI1	cg04021672;cg21236153;cg08578641;cg23579062
1	154929317	154929791	475	5	0.0667706	0.00972555	6.86549	9.09271e-08	2.88117e-05	0.0167235	TSS1500;3'UTR		PBXIP1;PYGO2	cg02069772;cg24676384;cg17747879;cg23216745;cg11135108
10	105428385	105428818	434	5	0.0433149	0.00631463	6.85946	9.24909e-08	2.90292e-05	0.0170111	Body	N_Shore;Island;S_Shore	SH3PXD2A	cg00492979;cg18735015;cg16669339;cg19726408;cg20669641
5	131592959	131593104	146	3	0.0492577	0.00720074	6.84064	9.75534e-08	3.01366e-05	0.0179422	TSS1500	N_Shore;Island	PDLIM4	cg20512303;cg27615366;cg12564285
6	33864689	33864756	68	3	0.0556759	0.00813944	6.84026	9.76578e-08	3.01366e-05	0.0179614				cg27560796;cg23779626;cg21791252
14	104888911	104889116	206	3	0.0601213	0.00879574	6.83527	9.90492e-08	3.03713e-05	0.0182173				cg11166287;cg05100432;cg00912247
15	31355304	31355430	127	3	0.0826116	0.0121044	6.82492	1.01996e-07	3.09559e-05	0.0187593	Body		TRPM1	cg20640374;cg24957518;cg12241333
4	1656414	1656736	323	3	0.0754171	0.0110517	6.82405	1.02247e-07	3.09812e-05	0.0188056	Body	N_Shore;Island	FAM53A	cg11721566;cg16833566;cg25714306
17	59564657	59564954	298	4	0.0553936	0.00812971	6.81373	1.05283e-07	3.15971e-05	0.0193639				cg04921776;cg01534543;cg04239645;cg05982686
17	38599056	38599366	311	3	0.0456571	0.00671662	6.79763	1.102e-07	3.22828e-05	0.0202682	TSS1500	N_Shore;Island	IGFBP4	cg02627216;cg13385210;cg11961138
17	7111414	7111551	138	3	0.0615663	0.00906504	6.79162	1.12096e-07	3.25188e-05	0.0206169	Body	S_Shelf	DLG4	cg08860136;cg23465427;cg25856632
17	71548560	71548861	302	3	0.0904735	0.0133297	6.78737	1.13455e-07	3.26554e-05	0.0208668	Body		SDK2	cg22190538;cg05552184;cg13699963
16	88832476	88832532	57	3	-0.0667756	0.00984395	-6.78342	1.14732e-07	3.26654e-05	0.0211018	Body		FAM38A	cg09115713;cg03831847;cg08798862
12	121890163	121890328	166	3	0.0683843	0.0100952	6.77397	1.17852e-07	3.28917e-05	0.0216757	Body	N_Shore;Island	KDM2B	cg18795232;cg23972735;cg06024930
16	31075359	31075842	484	4	-0.0689853	0.0101902	-6.76979	1.19259e-07	3.3052e-05	0.0219343	Body;5'UTR	Island;S_Shore	ZNF668	cg09061454;cg11824827;cg10380221;cg10045909
2	240230452	240230892	441	5	0.0938324	0.0138854	6.75761	1.23455e-07	3.38392e-05	0.0227061	Body		HDAC4	cg22101174;cg17356718;cg20298668;cg05171197;cg19449565
11	64176842	64176993	152	3	0.0571849	0.00846839	6.75275	1.2517e-07	3.40388e-05	0.0230214				cg03071221;cg08529179;cg03507824
17	21300735	21300791	57	3	0.068668	0.0101803	6.74516	1.27897e-07	3.43432e-05	0.023523	5'UTR		KCNJ12	cg04105895;cg23955881;cg23718195
12	124870112	124870394	283	4	0.0554936	0.00822783	6.74463	1.28092e-07	3.43432e-05	0.0235589	Body	N_Shelf;N_Shore	NCOR2	cg21854184;cg20352351;cg21626573;cg09676622
13	33760215	33760693	479	4	0.0878098	0.0130623	6.72237	1.36457e-07	3.57599e-05	0.0250974	1stExon;5'UTR;Body;TSS1500		STARD13	cg08476843;cg14418679;cg00946491;cg25002179
1	2850241	2850682	442	3	0.0829974	0.0123492	6.72085	1.37047e-07	3.58039e-05	0.0252059		N_Shore;Island		cg21643748;cg13547712;cg13402298
7	42214276	42214361	86	3	0.0557497	0.00830067	6.71629	1.38836e-07	3.59647e-05	0.0255349	Body		GLI3	cg06770532;cg09008589;cg18938534
3	52302150	52302402	253	3	-0.0668277	0.00995309	-6.71426	1.39636e-07	3.60705e-05	0.0256822	Body;TSS200		WDR82;MIRLET7G	cg12048331;cg25236791;cg19019198
16	79263473	79263739	267	3	0.0731236	0.010899	6.70919	1.41667e-07	3.61555e-05	0.0260558				cg02501155;cg10221896;cg08126668
12	116922265	116922317	53	3	0.105279	0.015698	6.70648	1.42763e-07	3.63673e-05	0.0262572				cg19320803;cg03322979;cg04012797
14	91770052	91770418	367	5	0.0495959	0.00739659	6.70524	1.43265e-07	3.64447e-05	0.0263495	Body	N_Shore;Island	CCDC88C	cg00873678;cg23138608;cg19465605;cg21523812;cg07015014
4	15376072	15376215	144	8	0.0892163	0.0133199	6.69798	1.46255e-07	3.6748e-05	0.0268996	Body;TSS200;1stExon;5'UTR		C1QTNF7	cg25241662;cg05551114;cg06097727;cg01939704;cg07538039;cg22109796;cg01198391;cg18434356
17	80872065	80872472	408	3	0.0364735	0.00544978	6.69265	1.48492e-07	3.69567e-05	0.027311	Body	S_Shore	TBCD	cg25506059;cg10310700;cg03249047
16	78539954	78540172	219	3	0.0736344	0.0110061	6.69031	1.49483e-07	3.70777e-05	0.0274932	Body		WWOX	cg09437479;cg16747717;cg02748089
10	46971347	46971658	312	3	0.0353507	0.00528565	6.68804	1.50451e-07	3.71427e-05	0.0276713	TSS1500	Island;S_Shore	SYT15	cg02616604;cg17757980;cg02632200
16	85180917	85181279	363	5	0.0654255	0.00981658	6.66479	1.60747e-07	3.8647e-05	0.029565				cg10187479;cg07499673;cg04594378;cg03113038;cg01826117
1	87793364	87793510	147	3	0.0696095	0.0104538	6.65875	1.63535e-07	3.90618e-05	0.0300776	TSS1500	N_Shore	LMO4	cg24394990;cg07902673;cg26801613
19	55889216	55889611	396	4	0.0771486	0.0115886	6.6573	1.64211e-07	3.91725e-05	0.030202	Body;3'UTR	Island;S_Shore	TMEM190	cg06693983;cg01695406;cg25293806;cg09468836
17	78796999	78797061	63	3	0.0695284	0.0104486	6.65432	1.65613e-07	3.92669e-05	0.0304599	Body	N_Shore	RPTOR	cg03794617;cg08329754;cg09001356
5	964196	964654	459	4	0.0736536	0.0110703	6.65328	1.66104e-07	3.93182e-05	0.0305503				cg11697194;cg25578949;cg05017994;cg16005592
4	145566200	145566595	396	3	0.062264	0.00936956	6.64535	1.69898e-07	3.97558e-05	0.0312481	TSS1500	N_Shore;Island	HHIP	cg10203922;cg07318204;cg02524475
5	178594583	178594990	408	3	0.0574119	0.00865891	6.63039	1.77303e-07	4.07115e-05	0.0326099	Body	Island;S_Shore	ADAMTS2	cg06010443;cg03993109;cg15726814
4	2627014	2627246	233	7	0.06174	0.00931411	6.62865	1.7818e-07	4.07348e-05	0.0327713	TSS200;1stExon;5'UTR		FAM193A	cg25790133;cg05083414;cg05949640;cg22980079;cg14549256;cg20163033;cg00097088
12	108991777	108992265	489	6	0.0432446	0.00653117	6.62125	1.8198e-07	4.10376e-05	0.03347	5'UTR;1stExon;TSS200;TSS1500		TMEM119	cg22836470;cg18637459;cg20781235;cg16708012;cg02768162;cg11706083
10	63809073	63809170	98	6	0.0648168	0.00979734	6.61575	1.84857e-07	4.13205e-05	0.0339994	Body		ARID5B	cg14789659;cg00928816;cg20746552;cg16389209;cg07520810;cg16401465
12	52760975	52761416	442	6	0.0604865	0.00916157	6.6022	1.92146e-07	4.22708e-05	0.0353399	1stExon;5'UTR;TSS200	Island;S_Shore	KRT85	cg08542473;cg07825495;cg06132342;cg12090001;cg15771200;cg21518208
2	242801896	242802192	297	6	0.0566143	0.00857723	6.60054	1.93057e-07	4.22708e-05	0.0355075	TSS1500	N_Shelf	PDCD1	cg14453145;cg00795812;cg27051683;cg03889044;cg17322655;cg20805133
8	1814745	1815153	409	6	0.0840033	0.0127311	6.59826	1.94318e-07	4.23317e-05	0.0357394	Body		ARHGEF10	cg21151461;cg25389250;cg23902994;cg17717972;cg00936442;cg08753841
6	170411557	170411953	397	6	0.0664851	0.010078	6.59704	1.94996e-07	4.23794e-05	0.0358641				cg17267654;cg04452437;cg10224867;cg05441937;cg15033140;cg14468284
1	151137274	151137676	403	5	0.0703297	0.0106721	6.59004	1.98927e-07	4.29425e-05	0.036587	TSS1500;Body;1stExon		SCNM1;LYSMD1	cg24262376;cg11928198;cg01966665;cg11205312;cg06902698
18	10453624	10454085	462	3	0.0552039	0.00838025	6.58738	2.00446e-07	4.30525e-05	0.0368664	TSS1500	N_Shore;Island	APCDD1	cg25611723;cg06825512;cg19264571
11	2571399	2571525	127	3	0.0530279	0.00805549	6.58282	2.03068e-07	4.33783e-05	0.0373487	Body		KCNQ1	cg09197492;cg15074690;cg09390414
2	27305360	27305552	193	3	0.0349881	0.00532397	6.57181	2.09557e-07	4.43013e-05	0.0385421	Body	Island	EMILIN1	cg20355486;cg17088799;cg16597102
5	176793941	176794405	465	4	0.0889946	0.0135615	6.56232	2.15316e-07	4.51183e-05	0.0396013	Body	N_Shore;Island	RGS14	cg25922969;cg14427527;cg17261708;cg22155724
5	177764003	177764408	406	4	0.0458212	0.00698689	6.55817	2.17879e-07	4.54543e-05	0.0400728	Body	N_Shore;Island;S_Shore	COL23A1	cg03560256;cg13339881;cg00237520;cg22649181
1	202091865	202092005	141	7	0.0683884	0.0104495	6.54463	2.26477e-07	4.6489e-05	0.0416542	TSS200		GPR37L1	cg02848961;cg13300939;cg17219660;cg02124912;cg08129759;cg27313021;cg15096829
2	235701285	235701380	96	3	0.0555688	0.00850912	6.53049	2.35816e-07	4.75567e-05	0.0433718				cg27273141;cg10021633;cg14330516
11	131779583	131779750	168	3	-0.0458598	0.00702393	-6.52908	2.36769e-07	4.76539e-05	0.043547	TSS1500;Body	N_Shore	NTM	cg27644715;cg25642917;cg08506743
5	180028658	180028818	161	3	0.0557315	0.00855496	6.51452	2.46834e-07	4.82959e-05	0.0453981	3'UTR		FLT4	cg11530408;cg26555052;cg07795168
6	32120773	32121156	384	16	0.0427043	0.00655577	6.514	2.472e-07	4.83163e-05	0.0454656	TSS1500;TSS200	N_Shore	PPT2;PRRT1	cg12883279;cg12626589;cg25426302;cg06025456;cg13934406;cg17113856;cg06108383;cg02956248;cg23359665;cg10551329;cg16481280;cg01111041;cg20328456;cg00110832;cg03570994;cg11386011
7	73389575	73389660	86	3	0.080508	0.0123616	6.51274	2.48099e-07	4.8389e-05	0.0456309				cg19547972;cg07993468;cg12548057
7	128432231	128432457	227	3	0.0512482	0.00787602	6.50686	2.52306e-07	4.88047e-05	0.0464046	1stExon;5'UTR	S_Shore	CCDC136	cg09879794;cg20389981;cg03489382
16	4307906	4308192	287	3	0.0637449	0.00980244	6.50296	2.55135e-07	4.90334e-05	0.046925	3'UTR;Body	N_Shelf	TFAP4	cg02562761;cg07141215;cg03895914
12	3373534	3373764	231	3	0.0649138	0.0099977	6.49288	2.62604e-07	4.97925e-05	0.0482987	Body		TSPAN9	cg00954841;cg09313745;cg27646729
22	42685734	42686055	322	4	0.0497156	0.007661	6.48944	2.65197e-07	5.00002e-05	0.0487756		N_Shore;Island		cg04019164;cg05150697;cg21131343;cg27647370
10	72453975	72454026	52	3	0.108577	0.016761	6.47796	2.74062e-07	5.06232e-05	0.0504061	Body		ADAMTS14	cg27358154;cg06982745;cg14557288
2	173330296	173330395	100	3	0.08134	0.0125703	6.47082	2.79724e-07	5.10898e-05	0.0514475	Body		ITGA6	cg06262280;cg14512870;cg02670123
2	121523609	121523682	74	3	0.0734716	0.0113837	6.45411	2.93433e-07	5.23613e-05	0.0539688				cg16365421;cg04351597;cg23032184
17	38472961	38473382	422	5	0.0684802	0.0106109	6.45377	2.9372e-07	5.23613e-05	0.0540216	5'UTR;TSS1500	Island;N_Shore	RARA	cg21238609;cg19458020;cg15803221;cg02898721;cg08005460
19	11289087	11289376	290	8	0.0474715	0.00735573	6.45367	2.93803e-07	5.23613e-05	0.0540369	Body	Island;S_Shore	KANK2	cg25713411;cg22595209;cg05589277;cg15702838;cg20953257;cg25417529;cg22807822;cg17107691
4	183167912	183168158	247	3	0.070593	0.0109402	6.4526	2.94707e-07	5.24715e-05	0.054203				cg04638710;cg13978156;cg14470792
7	129793013	129793333	321	4	0.0467728	0.00725802	6.44428	3.01814e-07	5.32728e-05	0.0555103				cg01935436;cg21388543;cg27134084;cg09956592
16	27829728	27829801	74	3	0.0935801	0.0145282	6.44125	3.04446e-07	5.35612e-05	0.0559944	Body		GSG1L	cg08755784;cg03082589;cg26558591
7	100199764	100200009	246	6	0.0655797	0.0102068	6.4251	3.18877e-07	5.47825e-05	0.0586486	TSS200;1stExon;5'UTR	N_Shore	PCOLCE	cg19685521;cg01706943;cg26777475;cg06402330;cg27069566;cg02797569
5	77805555	77806051	497	3	-0.0611863	0.00953022	-6.42024	3.23352e-07	5.49645e-05	0.0594716	Body;5'UTR	N_Shore;Island	LHFPL2	cg02061173;cg02642549;cg04833050
7	75596021	75596055	35	3	0.0470825	0.00733534	6.41859	3.2488e-07	5.51223e-05	0.0597525	Body		POR	cg14204559;cg21840908;cg18921306
7	2321355	2321817	463	3	0.0608152	0.00950487	6.39832	3.44329e-07	5.70423e-05	0.0633297	Body	S_Shelf	SNX8	cg05049448;cg20614671;cg06895137
1	15541182	15541446	265	5	0.0616595	0.00963961	6.39647	3.46163e-07	5.71353e-05	0.0636671	5'UTR	Island	TMEM51	cg21005438;cg11741753;cg19505659;cg25469418;cg26027853
6	106546704	106546824	121	5	0.0317328	0.00496141	6.39593	3.46704e-07	5.71353e-05	0.0637665	Body;TSS200;1stExon;5'UTR		PRDM1	cg17521665;cg14359052;cg24874254;cg08742502;cg17143179
16	4421445	4421643	199	4	0.0461074	0.00721858	6.38733	3.55369e-07	5.79435e-05	0.0653603	TSS1500;Body	N_Shore;Island	VASN;CORO7	cg02102684;cg27554551;cg09276451;cg12486287
1	2792637	2792744	108	3	0.0848292	0.0132817	6.38692	3.55786e-07	5.79476e-05	0.0654368				cg15522425;cg15325070;cg04232360
12	26110518	26110700	183	3	0.0711657	0.0111479	6.38376	3.59027e-07	5.82301e-05	0.0660329	TSS1500		RASSF8	cg03211239;cg21373145;cg15282709
1	145092330	145092576	247	3	0.0420968	0.00659762	6.3806	3.62299e-07	5.85375e-05	0.0666348		N_Shelf		cg16508883;cg18106925;cg16260424
6	169351075	169351479	405	4	0.0734516	0.0115121	6.38039	3.62513e-07	5.85375e-05	0.0666742				cg23070380;cg09620689;cg14373403;cg20633941
11	1542313	1542394	82	3	0.0778899	0.0122095	6.37943	3.63511e-07	5.85443e-05	0.0668576	Body		HCCA2	cg00446697;cg09947611;cg21051815
4	1166767	1166990	224	7	0.0486552	0.00763152	6.37556	3.67574e-07	5.90952e-05	0.0676049	Body;TSS200;5'UTR;TSS1500;1stExon	S_Shore	LOC100130872-SPON2;SPON2	cg12072001;cg14771077;cg05318361;cg25002788;cg23848471;cg22576236;cg22602105
19	3772167	3772414	248	3	0.0741665	0.0116853	6.34701	3.98988e-07	6.18741e-05	0.0733827	5'UTR;1stExon;TSS200	S_Shore	RAX2	cg24881255;cg25936595;cg05536105
15	30163660	30163825	166	3	0.0699849	0.0110383	6.34021	4.06854e-07	6.23773e-05	0.0748295				cg00232832;cg04635635;cg23256343
19	35992791	35992984	194	3	0.075317	0.0118842	6.33756	4.09972e-07	6.24564e-05	0.0754028	Body;1stExon;TSS200		DMKN	cg27139805;cg21048812;cg18045152
15	93579332	93579395	64	3	-0.0737553	0.0116384	-6.33725	4.10328e-07	6.24564e-05	0.0754684				cg23385248;cg00098304;cg03012556
6	32076417	32076906	490	4	0.0506975	0.0080129	6.32698	4.22618e-07	6.35558e-05	0.0777287	5'UTR		TNXB	cg03543593;cg21448535;cg11606877;cg25587092
10	95326033	95326178	146	3	0.0530789	0.00839319	6.32404	4.2621e-07	6.40272e-05	0.0783893	TSS1500	N_Shore	GPR120	cg16671899;cg01488679;cg24249916
3	155394109	155394428	320	5	0.0805964	0.0127676	6.31255	4.40522e-07	6.50303e-05	0.0810217	5'UTR;TSS200;TSS1500		PLCH1	cg20583930;cg22621169;cg20215257;cg25093492;cg13009087
1	1395945	1396125	181	3	-0.0376501	0.00596632	-6.31044	4.432e-07	6.50303e-05	0.0815142	Body	N_Shore;Island	ATAD3C	cg26226110;cg07280242;cg13798621
1	23521272	23521417	146	4	0.0737373	0.0116852	6.3103	4.43384e-07	6.50303e-05	0.081548	TSS200		HTR1D	cg00023024;cg11953164;cg20678835;cg08872493
1	15271830	15272326	497	6	0.0621401	0.00985351	6.30639	4.48394e-07	6.54184e-05	0.0824694	Body;5'UTR;TSS1500;TSS200		KIAA1026	cg00577560;cg21413173;cg03398002;cg16663033;cg11648522;cg26577320
8	130995990	130996123	134	3	0.0564587	0.0089562	6.30387	4.51658e-07	6.57423e-05	0.0830698		Island		cg09642740;cg21440365;cg03598731
6	1635578	1635847	270	6	0.0638801	0.010134	6.30356	4.52061e-07	6.57423e-05	0.0831439	Body		GMDS	cg11786839;cg07714812;cg19295314;cg13394216;cg26908825;cg10707788
15	70168944	70169112	169	3	0.0914674	0.0145276	6.29612	4.6184e-07	6.66739e-05	0.0849425				cg02119494;cg12313892;cg17173816
15	40583227	40583422	196	3	0.0903625	0.0143534	6.29555	4.62598e-07	6.66937e-05	0.085082	Body	Island	PLCB2	cg23120601;cg09233429;cg15852446
11	71710614	71711087	474	6	0.0320892	0.00512194	6.26506	5.05022e-07	6.94724e-05	0.0928846	TSS200;5'UTR;TSS1500;1stExon;Body		IL18BP	cg16385335;cg13944685;cg26972614;cg05446414;cg03041532;cg16715363
16	85863167	85863576	410	3	-0.0434085	0.00692944	-6.26436	5.0604e-07	6.94767e-05	0.093072		N_Shore;Island		cg00320288;cg02891945;cg04343928
3	194833887	194834008	122	3	0.0746416	0.0119434	6.24961	5.27984e-07	7.13504e-05	0.0971079	Body		C3orf21	cg13868855;cg07250128;cg20000847
2	242841239	242841490	252	3	0.0582035	0.00931477	6.24851	5.29654e-07	7.15235e-05	0.097415		N_Shelf		cg19084127;cg22435335;cg18322739
1	25944712	25945042	331	3	0.0747382	0.0119665	6.2456	5.34126e-07	7.19729e-05	0.0982374	1stExon;Body	Island;S_Shore	MAN1C1	cg16836311;cg16585234;cg09027133
19	5871012	5871323	312	4	0.0695947	0.0111451	6.24442	5.35935e-07	7.19729e-05	0.0985702	TSS1500	S_Shelf	FUT5	cg14599596;cg14173523;cg04529538;cg11700282
13	22298502	22298752	251	4	0.0538291	0.00862051	6.24431	5.36113e-07	7.19729e-05	0.0986029				cg12851161;cg03043711;cg10195894;cg00923890
1	11795746	11795985	240	7	0.0346148	0.00554683	6.24046	5.42083e-07	7.22994e-05	0.0997009	TSS1500;TSS200	N_Shore;Island	AGTRAP	cg04444949;cg08425760;cg08945450;cg21826784;cg15527643;cg25467652;cg15449870
8	119086580	119086762	183	3	0.0748443	0.0119951	6.23955	5.43499e-07	7.23045e-05	0.0999614	Body		EXT1	cg20547777;cg14485744;cg16009311
15	39871808	39872186	379	6	0.0637286	0.0102278	6.23095	5.57145e-07	7.35185e-05	0.102471	TSS1500	N_Shore	THBS1	cg23116540;cg25499543;cg25503381;cg10078511;cg08433504;cg23849826
1	2144873	2145276	404	4	0.0616493	0.00990637	6.22321	5.6971e-07	7.47377e-05	0.104782		S_Shore		cg15451548;cg23632393;cg12526693;cg26553501
14	101875493	101875604	112	3	0.052901	0.0085133	6.21393	5.85145e-07	7.60572e-05	0.107621				cg07431458;cg02268202;cg26312888
3	114102565	114102615	51	3	0.0762072	0.0122772	6.2072	5.96605e-07	7.68409e-05	0.109729	5'UTR;TSS200		ZBTB20	cg00097432;cg22367727;cg10995873
5	178741004	178741374	371	4	0.0580629	0.00937102	6.19601	6.16153e-07	7.90265e-05	0.113324	Body		ADAMTS2	cg04706600;cg12613839;cg00799121;cg03975447
17	80292079	80292252	174	3	0.0647569	0.0104617	6.1899	6.27116e-07	7.98756e-05	0.11534	TSS200;TSS1500	Island	SECTM1	cg10249734;cg26214645;cg02780269
1	3308286	3308568	283	3	0.0529626	0.00855939	6.18766	6.31172e-07	8.01201e-05	0.116086	Body	N_Shore	PRDM16	cg00087546;cg10956857;cg10573643
14	90168307	90168492	186	3	0.0384107	0.00620846	6.18684	6.32676e-07	8.01201e-05	0.116363		Island;S_Shore		cg19194924;cg18901895;cg10254970
5	179597395	179597526	132	3	0.055042	0.00889681	6.18671	6.32914e-07	8.01201e-05	0.116407	5'UTR		RASGEF1C	cg08898055;cg19473068;cg27070162
7	157670677	157670732	56	3	0.0978038	0.0158272	6.17948	6.46232e-07	8.10752e-05	0.118856	Body	S_Shore	PTPRN2	cg04864441;cg09419176;cg26490671
2	74780268	74780617	350	4	0.0584677	0.0094652	6.17712	6.50651e-07	8.15184e-05	0.119669	5'UTR;TSS1500	N_Shore	LOXL3;DOK1	cg00831247;cg23674882;cg11067786;cg08940570
6	22294711	22294829	119	3	0.0684596	0.0110957	6.16991	6.64323e-07	8.24198e-05	0.122184	Body		PRL	cg24005196;cg15121267;cg06880923
10	81075012	81075241	230	4	0.0501683	0.00813819	6.16455	6.7468e-07	8.30013e-05	0.124089	3'UTR		ZMIZ1	cg10313149;cg15733068;cg24752964;cg19666787
11	2004113	2004602	490	4	0.0584199	0.00947756	6.16403	6.75694e-07	8.30013e-05	0.124275	Body		LOC100133545	cg14319545;cg08637446;cg27305060;cg23212916
6	170452864	170453283	420	3	0.0535678	0.00871423	6.14717	7.09385e-07	8.48626e-05	0.130472		Island;N_Shore		cg00186529;cg08877521;cg13824877
2	27371840	27372132	293	4	0.0410793	0.00668752	6.14268	7.18631e-07	8.56274e-05	0.132172	TSS200;1stExon	N_Shore	TCF23	cg03265490;cg15900386;cg20405384;cg02602010
4	1208699	1208960	262	3	0.0602971	0.0098165	6.14243	7.19153e-07	8.56274e-05	0.132268	Body	N_Shore	CTBP1	cg20057475;cg05710651;cg00917642
6	168120876	168121296	421	3	0.0800409	0.013041	6.13765	7.29139e-07	8.6241e-05	0.134105		Island;S_Shore		cg02232284;cg25930662;cg08266223
19	13915583	13915877	295	6	0.0453658	0.00739175	6.13736	7.29749e-07	8.62576e-05	0.134217	Body	N_Shore;Island;S_Shore	ZSWIM4	cg25742801;cg13926358;cg10546977;cg05325182;cg25751484;cg25718223
7	2328746	2329077	332	4	0.0601241	0.00980019	6.135	7.34746e-07	8.64594e-05	0.135136	Body		SNX8	cg19497702;cg10485411;cg12205429;cg25454110
19	2540907	2541104	198	3	0.0895458	0.0146101	6.12902	7.47523e-07	8.72373e-05	0.137486	5'UTR	Island	GNG7	cg19853565;cg07843390;cg08407014
22	35695066	35695301	236	4	0.0486596	0.00794316	6.12597	7.54143e-07	8.76761e-05	0.138704	TSS1500;TSS200;5'UTR;1stExon	N_Shore	TOM1	cg20705882;cg02285386;cg14983728;cg21146537
7	116660172	116660240	69	3	0.0686404	0.0112192	6.11814	7.71397e-07	8.91539e-05	0.141877	Body		ST7	cg24895142;cg15286094;cg00764217
22	50157940	50158207	268	3	0.0655497	0.0107182	6.11574	7.76755e-07	8.95127e-05	0.142862		Island		cg04498921;cg25146100;cg01609836
18	55254238	55254527	290	3	0.0448749	0.00734079	6.11309	7.82729e-07	8.98655e-05	0.143961	TSS1500	S_Shore	FECH	cg05243804;cg15864104;cg21634100
3	194930170	194930312	143	3	0.0651994	0.0106663	6.11266	7.83681e-07	8.98655e-05	0.144136	Body		C3orf21	cg24042854;cg20945520;cg03170670
2	241696788	241697024	237	3	0.0323005	0.00528684	6.10961	7.90628e-07	9.01649e-05	0.145414	Body		KIF1A	cg25942789;cg14051367;cg27378591
14	20903410	20903611	202	4	0.0760897	0.012461	6.10623	7.98384e-07	9.06423e-05	0.14684	5'UTR	Island	KLHL33	cg02852670;cg14286208;cg19635505;cg10982443
12	112074044	112074158	115	3	0.0668973	0.0109733	6.09639	8.21406e-07	9.22876e-05	0.151075				cg11578064;cg12405048;cg25718342
17	77030221	77030546	326	5	0.0576179	0.0094564	6.093	8.29478e-07	9.29106e-05	0.152559	5'UTR;TSS1500;TSS200;1stExon		C1QTNF1	cg04243822;cg25330016;cg03170343;cg03032512;cg26632897
17	80358829	80358876	48	3	-0.0664428	0.0109144	-6.08764	8.42423e-07	9.396e-05	0.15494	Body	N_Shelf	C17orf101	cg11252953;cg25490145;cg21465176
13	114875170	114875412	243	4	0.0834924	0.0137162	6.08715	8.43626e-07	9.39802e-05	0.155161	Body	N_Shore;Island	RASA3	cg04118910;cg24113818;cg00732810;cg21261158
8	141537675	141538019	345	3	0.0864002	0.0142115	6.07961	8.62206e-07	9.54343e-05	0.158579				cg10794991;cg19515398;cg12793826
11	123324834	123325095	262	3	-0.071048	0.0116882	-6.07861	8.64707e-07	9.55761e-05	0.159039				cg11596902;cg04681489;cg15357075
7	156786077	156786278	202	3	0.0574953	0.00946451	6.07484	8.74179e-07	9.61033e-05	0.160781				cg27576576;cg00943382;cg24960149
11	73357019	73357396	378	8	0.0511633	0.00842632	6.07185	8.81773e-07	9.64194e-05	0.162178	TSS1500;TSS200;5'UTR;1stExon		PLEKHB1	cg24261333;cg07013104;cg02254407;cg24176731;cg26776957;cg04313735;cg11512608;cg25288155
8	22073927	22074029	103	3	0.0452802	0.00745838	6.07104	8.83819e-07	9.64711e-05	0.162554				cg14316305;cg07922980;cg01675241
17	78161467	78161706	240	6	0.0716582	0.0118191	6.0629	9.04874e-07	9.82446e-05	0.166426	Body;TSS200;5'UTR;1stExon	N_Shelf	CARD14	cg24206431;cg15910686;cg03130276;cg20571913;cg11447922;cg21336650
7	1660603	1660895	293	3	0.0684819	0.0112991	6.06084	9.10273e-07	9.85979e-05	0.167419		Island;S_Shore		cg26146855;cg02968407;cg01113339
7	1952518	1952807	290	4	0.0589724	0.00974171	6.0536	9.29526e-07	0.000100094	0.17096	Body	S_Shelf	MAD1L1	cg13165778;cg10028823;cg11050988;cg17542346
20	62153067	62153431	365	4	0.0668657	0.0110512	6.05057	9.37723e-07	0.000100598	0.172468	Body;3'UTR	Island;S_Shore	PPDPF	cg07882648;cg22185879;cg02665578;cg21642947
4	7052403	7052788	386	4	0.0581632	0.009616	6.04859	9.43095e-07	0.000100868	0.173456	Body	Island;S_Shore	TADA2B	cg19223129;cg20208394;cg09636525;cg24709285
3	184055123	184055379	257	3	0.0572845	0.00947391	6.04656	9.48646e-07	0.000101205	0.174477	5'UTR;TSS200;1stExon	N_Shore	FAM131A	cg25734279;cg11635053;cg16944597
8	38757532	38757859	328	5	-0.0647232	0.0107262	-6.03414	9.83356e-07	0.000103645	0.180861	TSS1500	N_Shore	PLEKHA2	cg04142296;cg01785359;cg25371169;cg16536016;cg01073837
16	81678804	81678968	165	3	0.0629739	0.010437	6.03369	9.84612e-07	0.000103661	0.181092	Body		CMIP	cg03122201;cg06473941;cg06896529
14	91862813	91862907	95	3	0.0644784	0.0106869	6.03339	9.85475e-07	0.000103677	0.18125	Body		CCDC88C	cg26290716;cg10928544;cg12937580
12	53453013	53453327	315	3	0.0267076	0.00443508	6.02189	1.0188e-06	0.000105647	0.18738	Body		TENC1	cg16705419;cg11571790;cg00790741
19	6459035	6459352	318	3	0.0319286	0.00531086	6.01195	1.04855e-06	0.000107558	0.192852	Body	N_Shore;Island	SLC25A23	cg14007706;cg17100943;cg02861527
8	6630612	6630930	319	3	0.0502137	0.00835372	6.01095	1.05159e-06	0.000107689	0.19341				cg08588748;cg14718293;cg24896021
11	353567	353919	353	3	0.0652135	0.0108533	6.00862	1.05868e-06	0.000107935	0.194714		N_Shelf		cg14293323;cg18813159;cg17430228
17	3705631	3705875	245	3	0.0799674	0.0133141	6.00623	1.06603e-06	0.000108564	0.196067	TSS1500		ITGAE	cg24667510;cg11239575;cg06468347
7	100304669	100305063	395	3	0.0424056	0.00706412	6.00294	1.07622e-06	0.000108998	0.197941	Body;3'UTR	S_Shore	POP7	cg25923345;cg04494750;cg23739046
17	80297128	80297325	198	5	0.0565267	0.00941813	6.0019	1.07949e-06	0.000109217	0.198542				cg21325715;cg17864646;cg07058988;cg18456621;cg08930904
6	4905296	4905378	83	3	0.0578099	0.00963268	6.00144	1.08091e-06	0.000109233	0.198804	Body		CDYL	cg20614081;cg26559689;cg16097955
7	1789151	1789648	498	3	0.0649094	0.0108201	5.99897	1.08867e-06	0.000109776	0.200231		S_Shelf		cg06386880;cg18113734;cg03518533
1	9400692	9400775	84	3	0.0736472	0.0122846	5.99508	1.10099e-06	0.000110473	0.202496	5'UTR		SPSB1	cg13197521;cg04778236;cg24597774
19	10463831	10464320	490	3	0.0720765	0.0120632	5.97492	1.16718e-06	0.000114736	0.21467	Body	Island	TYK2	cg21480173;cg23306063;cg18038269
4	1027885	1028067	183	4	0.0859206	0.0143829	5.97382	1.17089e-06	0.000114794	0.215353		Island;N_Shore		cg09223687;cg15556591;cg03357952;cg09346775
11	102496104	102496501	398	4	0.0626604	0.0104921	5.97217	1.1765e-06	0.000115037	0.216384	TSS200;TSS1500		MMP20	cg12020179;cg22322158;cg26757793;cg23275776
2	189839015	189839474	460	3	0.0580792	0.00972775	5.97046	1.18233e-06	0.000115355	0.217457	TSS200;5'UTR;1stExon;Body		COL3A1	cg23502162;cg18544564;cg20770175
10	116444040	116444463	424	4	0.0416707	0.00698588	5.96498	1.20125e-06	0.000116466	0.220937	Body;1stExon;5'UTR;TSS200		ABLIM1	cg01658815;cg12614090;cg04508114;cg01185921
19	14064176	14064374	199	3	0.0341157	0.00572172	5.96249	1.20995e-06	0.000117062	0.222537	5'UTR;1stExon;Body;TSS200	S_Shore	PODNL1;DCAF15	cg11453058;cg26969888;cg25264101
10	77794591	77794696	106	3	0.058208	0.00976266	5.96231	1.21058e-06	0.000117062	0.222653	Body		C10orf11	cg14207539;cg02987635;cg23264016
19	5060985	5061205	221	3	0.061173	0.0102651	5.95932	1.22111e-06	0.000117513	0.224589	Body	Island	KDM4B	cg03358468;cg22079102;cg00513611
2	121371842	121372101	260	4	0.0677225	0.0113721	5.95515	1.23594e-06	0.000118271	0.227317				cg11269254;cg23960538;cg01294283;cg25306875
11	111847475	111847747	273	3	0.0656956	0.0110606	5.9396	1.29289e-06	0.000121484	0.237791	TSS1500;Body	N_Shore	DIXDC1	cg05291374;cg20124223;cg24601030
2	97524767	97525009	243	4	0.0510771	0.00859985	5.9393	1.29401e-06	0.000121484	0.237998	TSS1500	S_Shore	ANKRD39	cg02717339;cg20091689;cg03173367;cg10277175
7	75624427	75624699	273	3	0.0609505	0.0102632	5.93872	1.29619e-06	0.00012157	0.238399	TSS1500	S_Shore	TMEM120A	cg06293365;cg15507475;cg03214087
2	240234376	240234604	229	3	0.0535562	0.0090194	5.93789	1.29932e-06	0.000121677	0.238974	Body		HDAC4	cg16468346;cg10861333;cg08107308
5	1124711	1124847	137	3	0.0504047	0.00849014	5.93684	1.30325e-06	0.000121797	0.239696				cg17583490;cg08888487;cg04303439
5	493262	493746	485	5	0.0609978	0.0102754	5.93631	1.30527e-06	0.000121924	0.240068	Body	N_Shore	SLC9A3	cg19107578;cg25518170;cg20402284;cg25346936;cg19969104
4	1225507	1225729	223	3	0.0451112	0.0076013	5.93467	1.31148e-06	0.00012238	0.24121	Body	S_Shore	CTBP1	cg09029193;cg00814909;cg12109141
11	125366499	125366590	92	4	0.0611777	0.0103302	5.92221	1.3597e-06	0.000125547	0.250078	TSS1500	S_Shore	FEZ1	cg05390307;cg23366166;cg26827653;cg19433435
7	155276516	155276880	365	4	0.0511154	0.00863116	5.9222	1.35976e-06	0.000125547	0.250089				cg12904737;cg22960347;cg19391667;cg00183888
11	134373160	134373381	222	3	0.0479254	0.00810208	5.9152	1.38761e-06	0.000127352	0.255212				cg00402352;cg24996315;cg10866445
13	111522651	111522985	335	6	0.0533775	0.00903475	5.90802	1.41677e-06	0.000129062	0.260576	Body;TSS200;TSS1500		C13orf29	cg13698168;cg05348852;cg22131172;cg15703035;cg13531120;cg22790835
13	114107710	114108052	343	9	0.0518761	0.00879465	5.8986	1.45601e-06	0.000131381	0.267792	1stExon;5'UTR;TSS200;TSS1500		ADPRHL1	cg00463202;cg27490101;cg20731693;cg20773767;cg14845091;cg21243846;cg23417523;cg21304833;cg12622519
1	44087716	44087800	85	3	0.0719644	0.0122051	5.89627	1.46586e-06	0.000131707	0.269604	3'UTR		PTPRF	cg20675852;cg14829883;cg13433951
19	3387811	3388047	237	3	0.0662007	0.0112321	5.89389	1.47602e-06	0.000132157	0.271472	Body	N_Shore;Island	NFIC	cg24199203;cg08217545;cg22603569
8	141275107	141275191	85	3	-0.0266834	0.00453356	-5.88576	1.51125e-06	0.000134471	0.277951	Body		TRAPPC9	cg12443985;cg19435547;cg24337701
6	33228341	33228770	430	5	0.0923802	0.0157444	5.8675	1.59341e-06	0.000138172	0.293063	Body		VPS52	cg13809627;cg20528813;cg26738024;cg15563184;cg00164038
16	57662347	57662690	344	3	0.0258535	0.0044064	5.86727	1.59448e-06	0.0001382	0.293261	TSS200;5'UTR;1stExon		GPR56	cg01616225;cg03989617;cg09730500
4	715865	716282	418	4	0.0642769	0.0109561	5.86675	1.59687e-06	0.000138342	0.293699	5'UTR	N_Shore;Island	PCGF3	cg25670583;cg25712567;cg16767590;cg07224469
3	193990712	193991194	483	4	0.0822984	0.0140329	5.86469	1.60646e-06	0.000138718	0.295464		S_Shelf		cg17185060;cg12819431;cg16711291;cg23082635
17	2603638	2603795	158	3	0.0310163	0.00529116	5.8619	1.6195e-06	0.000139579	0.297862	Body	S_Shore	KIAA0664	cg20201957;cg11990813;cg16575427
9	136844397	136844768	372	3	0.0604316	0.0103178	5.85703	1.64256e-06	0.000140906	0.302102	Body	N_Shore;Island	VAV2	cg13424940;cg21123355;cg13755204
17	73498302	73498777	476	3	0.0317437	0.00541996	5.85682	1.64352e-06	0.000140923	0.30228	Body	Island;S_Shore	CASKIN2	cg09662798;cg24165907;cg25051248
19	33764284	33764550	267	4	0.0543814	0.00929202	5.85248	1.66439e-06	0.000141984	0.306117		N_Shore;Island		cg19631648;cg08131184;cg06570476;cg00339331
6	31601157	31601226	70	3	0.0612376	0.0104803	5.84313	1.71012e-06	0.000143293	0.314528	Body	S_Shore	BAT2	cg00180097;cg11234172;cg08367659
1	9224003	9224376	374	3	0.0332277	0.00568857	5.84113	1.72009e-06	0.000143801	0.316362				cg10377510;cg22373770;cg16102739
10	7603724	7603859	136	3	0.0669838	0.0114747	5.83751	1.73826e-06	0.000144513	0.319704	3'UTR		ITIH5	cg06201219;cg09955886;cg12246472
1	94560851	94561088	238	3	0.0532647	0.00912566	5.8368	1.74184e-06	0.000144513	0.320362	Body		ABCA4	cg01922613;cg18185648;cg14014879
11	133820837	133821252	416	4	0.0557856	0.00959284	5.81534	1.85377e-06	0.00015053	0.34095	Body		IGSF9B	cg01152015;cg19180056;cg03326252;cg19907915
12	6993580	6993936	357	3	0.0269683	0.00463837	5.81418	1.86003e-06	0.000150717	0.3421	Body		RPL13P5	cg08965744;cg17643757;cg09719850
16	1338174	1338434	261	3	0.0471076	0.00810786	5.81011	1.8821e-06	0.000151442	0.34616				cg09096087;cg26874713;cg05550995
19	1271019	1271371	353	7	0.0499302	0.00859884	5.80662	1.90128e-06	0.00015206	0.349688	TSS1500;Body	S_Shore	C19orf23;CIRBP	cg26552621;cg02644867;cg08902698;cg14558880;cg02281970;cg19301960;cg09400566
1	21966310	21966500	191	3	0.0631135	0.0108717	5.8053	1.90856e-06	0.000152289	0.351026	Body;5'UTR		RAP1GAP	cg07499899;cg03727673;cg06993467
2	24233923	24234017	95	3	0.0539781	0.00930206	5.80281	1.92241e-06	0.0001526	0.353573	Body	S_Shore	MFSD2B	cg19273694;cg12565126;cg21356710
2	202814226	202814523	298	5	0.0660908	0.0113919	5.80155	1.92948e-06	0.000153028	0.354873				cg20373544;cg19214097;cg03170036;cg26360026;cg23517999
16	2737220	2737356	137	3	-0.0666347	0.0114884	-5.80016	1.93729e-06	0.000153492	0.35631	Body		KCTD5	cg02544836;cg09866569;cg08055663
6	170553133	170553549	417	3	0.0542254	0.00934912	5.80006	1.93783e-06	0.000153492	0.356409				cg21205282;cg22883453;cg04505845
15	65594422	65594648	227	3	0.0771956	0.0133624	5.77709	2.07145e-06	0.000160078	0.380985		Island		cg09803413;cg12488274;cg01287037
17	40847718	40847859	142	3	0.0311257	0.00539074	5.77392	2.09065e-06	0.000161138	0.384516	Body		CNTNAP1	cg27469972;cg02750954;cg10457885
7	6199980	6200140	161	3	0.0834346	0.0144525	5.77302	2.0961e-06	0.000161305	0.385519	3'UTR	S_Shore	USP42	cg18419175;cg10003032;cg10161111
19	18549689	18550061	373	3	0.0570439	0.00989088	5.76733	2.13106e-06	0.00016304	0.391948	TSS1500	S_Shore	ISYNA1	cg01065977;cg06953865;cg23468959
6	35285967	35286360	394	3	0.0725805	0.0126105	5.75556	2.20514e-06	0.000166424	0.405575	Body		DEF6	cg13220900;cg18486815;cg12655375
6	24491098	24491317	220	3	0.0270294	0.00469651	5.7552	2.20743e-06	0.000166528	0.405996	TSS1500	N_Shelf	GPLD1	cg23596673;cg02346062;cg11865601
17	1057343	1057541	199	3	0.0708239	0.0123077	5.75442	2.21244e-06	0.000166632	0.406916	Body;5'UTR		ABR	cg00025496;cg04080005;cg00354884
16	49732224	49732623	400	4	-0.0352327	0.00613052	-5.74709	2.26006e-06	0.000169111	0.415675	Body	N_Shore;Island	ZNF423	cg01899542;cg04086531;cg26929700;cg07633317
4	3244206	3244256	51	3	0.0714272	0.0124531	5.73567	2.33627e-06	0.000173263	0.429691	3'UTR		HTT	cg17898621;cg15909473;cg21625301
15	75648441	75648627	187	3	0.0251118	0.00438417	5.72785	2.39e-06	0.000175905	0.439573	Body	Island	MAN2C1	cg00452400;cg16278828;cg11683475
7	1121657	1121929	273	4	0.0580834	0.0101414	5.72737	2.39335e-06	0.000176046	0.44019	Body	S_Shore	C7orf50	cg04206484;cg23519637;cg20293725;cg15028507
7	4762844	4763182	339	3	0.0673875	0.0117823	5.71937	2.44964e-06	0.000178944	0.450542	Body	N_Shore	FOXK1	cg25350986;cg10888348;cg18733230
1	7308012	7308366	355	4	-0.076114	0.0133089	-5.71901	2.45216e-06	0.000179041	0.451005	Body		CAMTA1	cg17079374;cg12710648;cg00452133;cg20800117
11	62342512	62342730	219	3	0.0407145	0.00712405	5.71508	2.48033e-06	0.00018024	0.456188	TSS1500;Body	S_Shore	EEF1G;TUT1	cg22933646;cg14250984;cg14073716
11	58940964	58941415	452	3	0.0381045	0.00667157	5.71148	2.50644e-06	0.00018142	0.460989	Body	Island;S_Shore	DTX4	cg14329059;cg17696194;cg07745373
22	36681296	36681341	46	4	0.0462669	0.00810246	5.71023	2.51553e-06	0.000181547	0.462662	Body		MYH9	cg10747785;cg11955845;cg12474881;cg21009747
15	90727560	90727886	327	4	0.0359789	0.0063093	5.70252	2.57256e-06	0.000183747	0.47315	TSS1500	N_Shore;Island	SEMA4B	cg25913761;cg26955540;cg26312071;cg06008511
16	1813796	1814157	362	3	0.0279234	0.004897	5.70214	2.5754e-06	0.000183879	0.473673	Body	N_Shore;Island	MAPK8IP3	cg05711506;cg07870479;cg06854927
19	8212234	8212385	152	3	0.0438303	0.00768945	5.70005	2.59109e-06	0.000184356	0.476559	1stExon;5'UTR;TSS200	N_Shelf;N_Shore	FBN3	cg20797216;cg18497587;cg19701264
19	5048645	5049135	491	3	0.0435842	0.00765086	5.69665	2.61685e-06	0.000185328	0.481296	Body	Island;S_Shore	KDM4B	cg23485436;cg04615850;cg23838943
5	1503595	1503979	385	3	-0.0526157	0.00923895	-5.69498	2.62953e-06	0.000185796	0.483628	Body		LPCAT1	cg00287915;cg19503640;cg05255351
3	9791044	9791144	101	3	0.0389278	0.00684546	5.68666	2.69391e-06	0.000189038	0.495469	TSS1500	N_Shore;Island	OGG1	cg25207828;cg25415932;cg02860797
19	33716258	33716452	195	3	0.0371714	0.00654006	5.68365	2.71757e-06	0.000190046	0.49982	Body	N_Shore;Island	SLC7A10	cg25543755;cg05976074;cg18031850
12	120703817	120704006	190	3	0.0278771	0.00490645	5.68173	2.73279e-06	0.00019082	0.50262	TSS1500	S_Shore	PXN	cg16785344;cg20153322;cg11826475
8	22476824	22477283	460	4	0.0205039	0.0036091	5.68116	2.73732e-06	0.000191064	0.503453	Body;3'UTR		KIAA1967	cg13086025;cg18197354;cg03955375;cg05418938
3	126721131	126721586	456	3	0.0558587	0.00983362	5.68038	2.74351e-06	0.000191351	0.504592	Body		PLXNA1	cg20899625;cg17552116;cg15608892
11	66823587	66823684	98	3	0.035864	0.00631577	5.67849	2.75865e-06	0.000192115	0.507377	TSS1500	N_Shore	RHOD	cg14283328;cg12243133;cg03160508
2	128641893	128642357	465	3	0.0838924	0.0147791	5.67643	2.77525e-06	0.000192615	0.51043	5'UTR;1stExon	N_Shore	AMMECR1L	cg07294263;cg26782833;cg09033638
22	24577142	24577448	307	8	0.03422	0.00602861	5.67628	2.77647e-06	0.000192627	0.510654	TSS1500;TSS200;5'UTR;1stExon		SUSD2	cg00411358;cg22887880;cg06311355;cg21504353;cg03599338;cg26658927;cg03641847;cg23349242
6	33264516	33264534	19	4	0.0607655	0.0107098	5.67384	2.79617e-06	0.000193629	0.514278	Body	N_Shore	RGL2	cg21134678;cg20679513;cg15082394;cg23412630
1	88928647	88928839	193	3	0.0428507	0.00755344	5.67301	2.80298e-06	0.000193881	0.51553		Island;S_Shore		cg27043786;cg21144928;cg11412129
17	80551452	80551747	296	3	0.0287167	0.00506648	5.66798	2.84427e-06	0.000195927	0.523123	Body	N_Shelf	FOXK2	cg03238119;cg01483119;cg23765707
11	71050337	71050535	199	3	0.0708483	0.0125054	5.66543	2.86544e-06	0.000196648	0.527018				cg16845701;cg09106510;cg03567358
11	44642868	44642932	65	3	0.0384019	0.0067806	5.6635	2.88152e-06	0.000197384	0.529975				cg23664926;cg00233028;cg10469774
5	159797762	159797922	161	8	0.027398	0.0048393	5.66156	2.8978e-06	0.000198056	0.532969	TSS200;TSS1500	S_Shore	C1QTNF2	cg09574618;cg05608730;cg19619432;cg07751793;cg07816439;cg05600864;cg13913407;cg12586050
14	93170710	93170970	261	3	-0.0382692	0.00676534	-5.65665	2.9395e-06	0.000199866	0.540638	Body		LGMN	cg23547892;cg17319795;cg00903825
10	22843607	22843938	332	3	0.0544104	0.00962059	5.65562	2.94834e-06	0.000200345	0.542265	Body		PIP4K2A	cg07171687;cg17277615;cg03885270
1	19764480	19764821	342	3	0.0692973	0.0122568	5.6538	2.96394e-06	0.00020101	0.545134	Body		CAPZB	cg25839439;cg11962640;cg23111655
11	1120889	1121113	225	3	0.0462509	0.00818116	5.65334	2.96792e-06	0.000201129	0.545865				cg26656287;cg13096405;cg22294523
17	39558496	39558556	61	3	0.0687109	0.0121675	5.64708	3.02241e-06	0.000203771	0.555887				cg19321887;cg01446571;cg25119946
8	24151472	24151874	403	4	-0.0686193	0.0121549	-5.64542	3.03705e-06	0.000204309	0.55858	TSS200;1stExon;5'UTR;Body		ADAM28	cg18757155;cg17969683;cg22915945;cg14976447
5	176160570	176160709	140	3	0.0526852	0.00933883	5.64152	3.0717e-06	0.000205812	0.564953				cg06904667;cg00233565;cg04664697
17	77863987	77864155	169	3	0.0509358	0.00903156	5.63975	3.08752e-06	0.000206346	0.567863				cg07863402;cg15744890;cg18935743
12	124950669	124950990	322	5	-0.0465523	0.00825854	-5.63686	3.11358e-06	0.000207634	0.572656	Body	N_Shore;Island;S_Shore	NCOR2	cg07800907;cg25922751;cg02053964;cg01797036;cg07739604
2	1605890	1606016	127	3	0.0632484	0.0112244	5.63492	3.13123e-06	0.000208283	0.575902				cg12044000;cg09340386;cg18438461
1	39407387	39407567	181	3	0.065317	0.0115944	5.63349	3.14431e-06	0.000208851	0.578308	1stExon;5'UTR;TSS200		RHBDL2	cg25314315;cg02910281;cg08209422
13	113491766	113492103	338	4	0.0699989	0.0124269	5.63286	3.15001e-06	0.000208973	0.579357	Body	N_Shore	ATP11A	cg02490942;cg15495091;cg07132492;cg15610488
6	166140451	166140706	256	3	0.0709024	0.0125884	5.63238	3.15445e-06	0.00020903	0.580174		S_Shore		cg25436486;cg12320986;cg13351249
21	44898090	44898206	117	3	0.0444638	0.0078983	5.62954	3.18065e-06	0.000210277	0.584991	Body;TSS200		C21orf84	cg23732182;cg16334524;cg12935478
16	85427738	85428095	358	3	0.0718988	0.0127788	5.62644	3.20946e-06	0.000211434	0.590291				cg08006672;cg05824809;cg10227280
4	3526676	3526865	190	4	0.0589215	0.0104738	5.62562	3.21708e-06	0.000211726	0.591691	Body	Island	LRPAP1	cg07955126;cg02846431;cg17266278;cg24789434
14	95477480	95477946	467	3	0.0676813	0.012031	5.62557	3.21753e-06	0.000211726	0.591775				cg05078817;cg23878730;cg00793719
3	121312127	121312241	115	3	0.0553821	0.00985079	5.62209	3.25027e-06	0.000212815	0.597797	TSS200;1stExon;5'UTR		FBXO40	cg12456825;cg07378309;cg02845063
16	89363830	89364035	206	3	0.0493584	0.00878009	5.62163	3.25466e-06	0.000212923	0.598604	Body		ANKRD11	cg00332509;cg26957471;cg05780014
8	140937286	140937410	125	3	0.0725492	0.0129231	5.61393	3.32834e-06	0.000215816	0.612154	Body		TRAPPC9	cg09147401;cg14353728;cg21602882
2	660363	660856	494	4	0.0661812	0.0117916	5.61257	3.34156e-06	0.000216265	0.614586		N_Shore;Island		cg04011668;cg04589008;cg15376064;cg02783887
10	135191450	135191624	175	5	0.0370699	0.00660768	5.61013	3.36531e-06	0.000217115	0.618955	TSS1500	N_Shore;Island	PAOX	cg20534287;cg14353649;cg02114346;cg06270799;cg07511014
6	31544694	31544960	267	4	-0.0453138	0.00807851	-5.60918	3.37464e-06	0.000217312	0.620671	Body	N_Shelf	TNF	cg17741993;cg01360627;cg23384708;cg20477259
14	95403054	95403143	90	3	0.0653618	0.011671	5.60038	3.46214e-06	0.000221252	0.636763				cg04201675;cg15862394;cg07088950
16	86233583	86233935	353	3	0.0631105	0.0112701	5.5998	3.46801e-06	0.000221397	0.637843				cg03890951;cg26880399;cg27644869
17	80266884	80267030	147	3	0.0619162	0.0110573	5.59956	3.47046e-06	0.000221476	0.638294				cg00133476;cg18717167;cg14865034
5	16742020	16742179	160	3	0.0787677	0.0140763	5.59577	3.50893e-06	0.000223388	0.645369	Body		MYO10	cg12608692;cg14689338;cg15817130
19	40919245	40919485	241	3	0.0479734	0.00858789	5.58617	3.60825e-06	0.000226962	0.663637	1stExon;5'UTR;TSS200;TSS1500		PRX	cg26200585;cg01447828;cg15393221
7	27215464	27215610	147	3	0.0537931	0.00963431	5.5835	3.63645e-06	0.000228189	0.668822	Body	S_Shore	HOXA10	cg14935646;cg27157482;cg02483701
17	79251255	79251354	100	3	0.046021	0.00824607	5.58097	3.6633e-06	0.000229051	0.673762	Body	N_Shelf	SLC38A10	cg14621907;cg22280238;cg24138691
2	202563127	202563587	461	3	0.0685642	0.0122858	5.58078	3.66535e-06	0.000229051	0.674138	5'UTR;1stExon;TSS200		MPP4	cg01786466;cg22706505;cg20169521
6	11279656	11279727	72	3	0.0651002	0.0116697	5.57857	3.6889e-06	0.00022999	0.678469	Body		NEDD9	cg16955407;cg15972264;cg18627677
8	22461396	22461575	180	3	0.0574018	0.0102955	5.57544	3.72266e-06	0.000231232	0.684678	TSS1500;3'UTR	N_Shore	KIAA1967;C8orf58	cg01793387;cg14482093;cg16266672
3	13060741	13060974	234	4	0.0663893	0.0119394	5.56053	3.88778e-06	0.000237558	0.715049	Body		IQSEC1	cg16182936;cg13878677;cg17696731;cg26766694
11	61687582	61687964	383	3	0.043453	0.00781669	5.55899	3.90517e-06	0.000238215	0.718247		S_Shelf		cg14796230;cg19043798;cg01638529
17	76220608	76220955	348	6	0.0628599	0.0113151	5.5554	3.94625e-06	0.000239907	0.725803	3'UTR;Body;TSS200		BIRC5;EPR1	cg11912239;cg10140240;cg00017271;cg19272238;cg07366188;cg10070788
11	128646953	128647107	155	3	0.0728288	0.01311	5.55523	3.9482e-06	0.000239907	0.726161	Body		FLI1	cg07702311;cg03707169;cg00344445
6	168975151	168975608	458	3	0.063044	0.011369	5.54526	4.06436e-06	0.000244445	0.747525	Body	S_Shore	SMOC2	cg15449391;cg04967737;cg09499136
7	157776346	157776679	334	3	0.046416	0.00837608	5.5415	4.10913e-06	0.000246176	0.75576	Body		PTPRN2	cg05437294;cg21082782;cg23635130
13	29328979	29329226	248	3	0.0565754	0.0102101	5.54111	4.11378e-06	0.000246299	0.756614				cg11947245;cg26224173;cg20486551
5	20611845	20611905	61	3	-0.0227319	0.00410275	-5.54065	4.11925e-06	0.000246334	0.75762				cg10848564;cg23465295;cg05935520
17	79495006	79495348	343	7	0.059722	0.0107866	5.53669	4.16702e-06	0.000247627	0.766406	TSS1500;TSS200	Island	FSCN2	cg09084279;cg01512532;cg20932150;cg15774065;cg13700073;cg18919720;cg23164850
7	101768610	101768874	265	4	0.05838	0.0105558	5.53061	4.24147e-06	0.000251141	0.7801	Body		CUX1	cg03787603;cg11911769;cg09244071;cg15755348
12	52473014	52473462	449	4	0.0419491	0.00760149	5.51853	4.39315e-06	0.000256588	0.807996		N_Shore;Island		cg02060434;cg27109650;cg25351353;cg05124918
17	1104665	1104805	141	3	-0.0596918	0.0108187	-5.51749	4.40654e-06	0.000256994	0.81046		N_Shelf		cg04042333;cg12747467;cg02352716
6	169226330	169226697	368	3	0.0609119	0.0110431	5.51582	4.42805e-06	0.000257853	0.814416		Island;S_Shore		cg06705138;cg13132147;cg08588414
6	32086893	32087190	298	5	0.0329353	0.00597395	5.51314	4.46263e-06	0.000259165	0.820776	Body		ATF6B	cg19004565;cg12735838;cg06976485;cg22302772;cg23782145
11	113953812	113954170	359	3	-0.0517515	0.00940394	-5.50318	4.59399e-06	0.000264373	0.844936	Body	Island;S_Shore	ZBTB16	cg24452821;cg10827488;cg17518710
6	33219335	33219410	76	3	0.0568445	0.0103456	5.49458	4.71041e-06	0.000268635	0.866348	Body	S_Shore	VPS52	cg01101354;cg20595453;cg26987613
11	330872	331179	308	4	-0.0530725	0.00966053	-5.49375	4.72181e-06	0.000268908	0.868445		Island;S_Shore		cg05327844;cg23326607;cg14957089;cg04537282
8	145162300	145162592	293	4	0.0430016	0.00782963	5.49216	4.74369e-06	0.000269364	0.872469	3'UTR;TSS1500;TSS200	N_Shore	MAF1;KIAA1875	cg26796069;cg22147598;cg19978055;cg14771070
16	3740662	3740882	221	3	0.0429573	0.00782336	5.4909	4.76115e-06	0.000269772	0.87568	Body		TRAP1	cg03747309;cg06170683;cg03379706
22	31494714	31495174	461	4	0.0446597	0.00813577	5.4893	4.78333e-06	0.000270031	0.87976	Body	Island	SMTN	cg05687617;cg02973057;cg02350211;cg10185013
7	151565595	151565731	137	3	0.0575951	0.0105274	5.47098	5.04534e-06	0.000278914	0.927948	Body		PRKAG2	cg26407811;cg04781532;cg05929272
6	31681562	31681882	321	3	0.0421598	0.00771695	5.46327	5.15989e-06	0.000282782	0.949017	Body;TSS1500;TSS200		LY6G6E;LY6G6D	cg03926852;cg02117884;cg13123009
16	84860766	84860918	153	3	0.0664623	0.0121667	5.46263	5.16947e-06	0.000283054	0.95078	5'UTR		CRISPLD2	cg10064892;cg06465011;cg26709988
19	850975	851290	316	3	0.0282261	0.00516941	5.46021	5.20604e-06	0.000284295	0.957506	TSS1500	N_Shore	ELANE	cg22761077;cg06406619;cg15530560
10	127220270	127220354	85	3	0.0869631	0.0159406	5.45546	5.27865e-06	0.000286936	0.97086				cg26705408;cg26258213;cg15428140
10	105212620	105212813	194	4	0.0433826	0.00796221	5.44856	5.38576e-06	0.00029117	0.99056	TSS1500	S_Shore	CALHM2	cg05319515;cg06722282;cg23753748;cg05042708
10	95198200	95198374	175	3	0.0724718	0.0133041	5.44735	5.40472e-06	0.000291937	0.994047	Body		MYOF	cg27481499;cg26581982;cg20621765
14	100857629	100857725	97	3	0.0730265	0.0134077	5.44659	5.41659e-06	0.000292252	0.99623	Body		WDR25	cg14215786;cg23094666;cg01839954
10	134310836	134311114	279	3	-0.024865	0.00456853	-5.44268	5.47869e-06	0.000294635	1				cg03324884;cg24879087;cg16943126
4	3387281	3387341	61	3	-0.0360704	0.00662791	-5.44219	5.48643e-06	0.000294965	1	Body		RGS12	cg01109763;cg20403541;cg25218793
18	74799250	74799572	323	4	0.077155	0.0141792	5.44143	5.49866e-06	0.000295363	1	Body	Island	MBP	cg17199181;cg13572782;cg11598403;cg17266581
16	84828558	84829007	450	5	0.0507911	0.00934279	5.43639	5.57991e-06	0.000298594	1				cg00700638;cg01995145;cg00130819;cg16660891;cg05720733
19	4652104	4652549	446	4	-0.0273812	0.00503735	-5.43563	5.59227e-06	0.000298994	1	Body;3'UTR	Island;S_Shore	TNFAIP8L1	cg22754389;cg22521333;cg03032253;cg06396324
12	2030178	2030223	46	3	-0.0442979	0.00815369	-5.43286	5.63761e-06	0.000300284	1				cg19369955;cg22250531;cg08621624
8	496327	496739	413	5	0.066791	0.0122953	5.43223	5.64802e-06	0.000300633	1	TSS1500	S_Shore	C8orf42	cg04134279;cg23109344;cg00066748;cg08072539;cg26280778
5	172030484	172030564	81	3	0.0547686	0.0100826	5.43196	5.65233e-06	0.00030072	1				cg16186131;cg08853304;cg17924225
1	38022586	38022718	133	4	0.0492839	0.00909096	5.4212	5.83224e-06	0.000308064	1	1stExon;Body	Island	DNALI1	cg21488617;cg21171625;cg14830003;cg16109423
1	205491418	205491541	124	3	0.039214	0.00723759	5.41811	5.885e-06	0.000309428	1	5'UTR		CDK18	cg15098085;cg18320737;cg01720722
17	4621205	4621252	48	3	-0.0434086	0.00801795	-5.41392	5.95717e-06	0.000311748	1	Body		ARRB2	cg02286380;cg07971820;cg13466002
3	99979117	99979425	309	4	0.0382655	0.0070747	5.40878	6.04704e-06	0.000314531	1	TSS1500	N_Shore	TBC1D23	cg09439920;cg04730047;cg09826188;cg16984944
12	1609245	1609741	497	9	0.0463085	0.00856959	5.40382	6.13508e-06	0.000317445	1	TSS1500;TSS200;Body		LOC100292680	cg00108038;cg00230120;cg18756557;cg24951335;cg18071202;cg27504582;cg15027294;cg26363039;cg18886147
12	124773693	124774078	386	5	0.0583664	0.0108075	5.40053	6.19403e-06	0.000319134	1	TSS200;1stExon;5'UTR		FAM101A	cg05990366;cg22825473;cg03608224;cg21453309;cg11658874
22	45899292	45899736	445	3	0.0480439	0.00890136	5.39737	6.25134e-06	0.000320803	1	Body	Island;S_Shore	FBLN1	cg08149253;cg04337944;cg07072704
17	73893206	73893634	429	5	0.0402	0.00745682	5.39104	6.36765e-06	0.000324688	1	TSS200;TSS1500	Island;S_Shore	TRIM65	cg24191285;cg13966383;cg26780705;cg26965547;cg15238200
11	59633874	59634276	403	4	-0.0380705	0.00706419	-5.38922	6.4014e-06	0.000325867	1	1stExon;TSS200;TSS1500		TCN1	cg20018806;cg23741006;cg00187686;cg03928812
10	14372431	14372913	483	5	0.0483229	0.00897221	5.38584	6.46469e-06	0.000328	1	5'UTR;1stExon;TSS200		FRMD4A	cg20344448;cg05755354;cg11813497;cg25464840;cg15507334
11	58731357	58731634	278	4	0.0532332	0.00988848	5.38336	6.51164e-06	0.000329745	1		Island;S_Shore		cg12635602;cg03131724;cg18789929;cg02164335
4	8472850	8473113	264	5	0.064639	0.012015	5.37984	6.57872e-06	0.000332045	1	Body		C4orf23	cg07266165;cg17840355;cg20519524;cg27160141;cg13573761
6	6614447	6614798	352	3	0.0711069	0.0132204	5.37859	6.60278e-06	0.000332803	1	Body		LOC285780;LY86	cg26166854;cg07970799;cg12030031
10	13388442	13388567	126	3	0.0542108	0.0100844	5.37571	6.65824e-06	0.000334955	1	5'UTR		SEPHS1	cg00142036;cg25835351;cg11679871
4	27102875	27102927	53	3	0.0527533	0.00982244	5.37069	6.75632e-06	0.00033868	1				cg23705108;cg20521198;cg09558281
17	46388390	46388465	76	3	0.0540886	0.0100803	5.36575	6.85419e-06	0.000342442	1	Body		SKAP1	cg08441803;cg24636368;cg00582562
1	234667087	234667549	463	6	0.0619658	0.0115485	5.36569	6.85547e-06	0.000342442	1				cg00123090;cg05133706;cg12657297;cg10811426;cg19856705;cg21546522
12	107348689	107348944	256	4	0.0631031	0.0117623	5.36487	6.87173e-06	0.000342741	1	TSS1500	N_Shore	C12orf23	cg14573817;cg04686545;cg10082647;cg08817693
2	26700914	26701355	442	3	0.0470756	0.00877711	5.36346	6.90018e-06	0.000343649	1	TSS200;Body;TSS1500		OTOF	cg02517711;cg02002258;cg00500027
12	53490352	53490632	281	3	0.048206	0.00898852	5.36307	6.908e-06	0.000343852	1	TSS1500	N_Shore	IGFBP6	cg06559575;cg27409154;cg04791129
2	3496821	3497214	394	3	0.0726016	0.0135446	5.36018	6.96636e-06	0.000346244	1				cg16153549;cg14287443;cg22119716
1	226825435	226825606	172	3	0.0479914	0.00895358	5.36003	6.96943e-06	0.000346244	1	Body	N_Shelf	ITPKB	cg24544320;cg26917828;cg16177187
2	232393064	232393256	193	3	-0.0525283	0.00980349	-5.35812	7.00815e-06	0.000347508	1	Body	N_Shore	NMUR1	cg17207690;cg01616956;cg22069247
1	29587088	29587490	403	5	-0.0458609	0.00856533	-5.35425	7.08767e-06	0.000350236	1	Body	Island;S_Shore	PTPRU	cg13466456;cg05694921;cg17592853;cg00160667;cg08527313
11	60738971	60739183	213	7	-0.0536651	0.0100268	-5.35215	7.13121e-06	0.000351915	1	TSS200;5'UTR;1stExon		CD6	cg13014558;cg21939215;cg27284288;cg26427109;cg07380416;cg09902130;cg09153080
3	184056553	184056843	291	3	0.0472279	0.00882724	5.35024	7.1709e-06	0.000353065	1	5'UTR;Body	Island;S_Shore	FAM131A	cg22921096;cg10585661;cg08075452
10	18629497	18629677	181	5	0.050819	0.00949935	5.34974	7.18131e-06	0.000353065	1	Body;TSS200;1stExon;5'UTR		CACNB2	cg19998294;cg05719612;cg07731871;cg03103919;cg15169374
5	178692691	178692806	116	3	0.0550189	0.0102944	5.34456	7.29056e-06	0.000355349	1	Body		ADAMTS2	cg01231141;cg10213542;cg06495631
14	99988546	99988776	231	3	0.0404705	0.00757236	5.34451	7.29161e-06	0.000355349	1	Body		CCDC85C	cg04434909;cg22953865;cg01675158
1	112161618	112162068	451	5	0.0330071	0.00618034	5.34066	7.37367e-06	0.000357773	1	TSS1500	N_Shore	RAP1A	cg06205333;cg09184981;cg24660640;cg24160066;cg23301687
7	45128053	45128474	422	3	0.0282967	0.00530343	5.33554	7.48444e-06	0.00036133	1	Body;1stExon	Island	NACAD	cg05598919;cg18500300;cg07513446
17	76975944	76976357	414	8	0.0422336	0.00791935	5.33297	7.54079e-06	0.000362692	1	1stExon;5'UTR;TSS200;TSS1500		LGALS3BP	cg18749404;cg14870271;cg11202345;cg04927537;cg22713958;cg25178683;cg11105610;cg17836612
11	2920617	2920819	203	5	-0.038829	0.00728551	-5.32961	7.61483e-06	0.00036476	1	Body;TSS1500;TSS200	N_Shelf	SLC22A18AS;SLC22A18	cg11785933;cg25427871;cg22315192;cg21019522;cg16346422
2	238581924	238582364	441	3	-0.0623452	0.0117105	-5.32388	7.74295e-06	0.000367981	1	Body		LRRFIP1	cg02032221;cg21598506;cg08887327
7	1239811	1240091	281	3	0.064746	0.0121637	5.32289	7.76529e-06	0.000368413	1				cg11117438;cg26395513;cg10323531
10	132291864	132291912	49	3	0.0799439	0.0150237	5.32118	7.80412e-06	0.000369547	1				cg08419606;cg02583163;cg06496470
11	64081545	64081874	330	4	0.0264707	0.0049788	5.31668	7.90695e-06	0.000372888	1	Body	N_Shelf	ESRRA	cg27160968;cg26180469;cg19878884;cg10155572
2	241644166	241644240	75	3	0.0449836	0.00846347	5.31503	7.94516e-06	0.00037421	1		S_Shelf		cg25618559;cg11564239;cg12565788
20	2539552	2539876	325	3	0.0117113	0.00220609	5.30861	8.09512e-06	0.000379427	1	Body	Island	TMC2	cg05874732;cg15856275;cg13965328
15	93614758	93615039	282	3	0.0521167	0.00982164	5.30631	8.14951e-06	0.000381102	1	Body	N_Shore	RGMA	cg06678242;cg09214412;cg08334034
6	152702330	152702660	331	6	0.0541902	0.0102178	5.30352	8.21606e-06	0.000383061	1	Body		SYNE1	cg00041666;cg07604117;cg19827346;cg20187047;cg13806292;cg15332386
2	68545960	68546038	79	3	0.0674487	0.0127214	5.30197	8.2532e-06	0.000384068	1	Body	N_Shore	CNRIP1	cg21581504;cg22400703;cg06275642
20	62693951	62694005	55	5	0.0808335	0.0152554	5.29867	8.3328e-06	0.000387017	1	TSS200;5'UTR	Island	TCEA2	cg10494860;cg24348495;cg03946671;cg12176783;cg02197387
6	169238138	169238443	306	5	0.0792465	0.0149643	5.29569	8.40531e-06	0.000388618	1				cg21986027;cg23647616;cg10579668;cg20044752;cg01398583
16	1843697	1844152	456	6	0.0715698	0.0135297	5.28984	8.54993e-06	0.000391856	1	Body;5'UTR;1stExon;TSS200;TSS1500	S_Shore	IGFALS	cg09650989;cg06462780;cg10325224;cg06993429;cg08853572;cg06886374
10	29228804	29228916	113	3	0.0627511	0.0119035	5.27166	9.01465e-06	0.00040508	1				cg07028733;cg27315314;cg08834350
10	130832268	130832393	126	3	-0.0657587	0.0124869	-5.26621	9.15881e-06	0.000408761	1				cg11589800;cg15601164;cg08881175
12	124812999	124813340	342	4	0.0417976	0.00793765	5.26574	9.1713e-06	0.00040912	1	Body	S_Shelf	NCOR2	cg11601197;cg20251110;cg00254608;cg22279519
12	124990897	124991139	243	4	0.0329881	0.00626721	5.2636	9.22878e-06	0.000410987	1	5'UTR		NCOR2	cg09825309;cg22700848;cg04403415;cg27179101
19	10231566	10231711	146	3	0.064131	0.01221	5.25233	9.53652e-06	0.000420094	1	TSS1500	S_Shore	EIF3G	cg05328461;cg26826183;cg19766988
10	102642531	102642752	222	3	0.059027	0.0112398	5.25159	9.55713e-06	0.000420392	1				cg04086189;cg20138186;cg11944462
10	532287	532409	123	3	0.0644903	0.0122837	5.25008	9.59933e-06	0.000421871	1	Body	S_Shore	DIP2C	cg17905091;cg06492521;cg18442019
16	86994949	86995081	133	3	0.0565283	0.0107687	5.24931	9.62089e-06	0.000422375	1				cg10213873;cg04964617;cg00781388
4	1192053	1192501	449	3	0.0309901	0.00590481	5.24828	9.64969e-06	0.000423477	1	Body	S_Shelf	LOC100130872;LOC100130872-SPON2	cg15986469;cg05208416;cg14594485
6	168665146	168665533	388	4	0.0653816	0.012459	5.24775	9.66457e-06	0.000423927	1				cg01076861;cg20735682;cg11529346;cg13826290
19	14552013	14552350	338	5	0.0502382	0.00957352	5.24761	9.66843e-06	0.000423996	1	Body	Island;S_Shore	PKN1	cg00159799;cg25590335;cg08514957;cg06564132;cg13964781
14	105236538	105236654	117	3	0.0349181	0.00665739	5.24501	9.74195e-06	0.000425684	1	3'UTR	N_Shelf	AKT1	cg13986355;cg21822834;cg04971812
13	24269867	24270321	455	3	-0.0461143	0.00880473	-5.23744	9.9591e-06	0.000432208	1		Island;S_Shore		cg07031408;cg10885151;cg24659858
12	53901029	53901523	495	4	0.0240098	0.00458752	5.23373	1.00672e-05	0.000436179	1	Body;5'UTR;1stExon;TSS200		NPFF	cg24905901;cg14662756;cg09219196;cg01657380
19	48823408	48823880	473	4	-0.0587685	0.0112312	-5.2326	1.01004e-05	0.000437205	1	TSS200;TSS1500	N_Shore	CCDC114	cg22226527;cg23877608;cg13568258;cg02744588
12	57595353	57595605	253	6	0.0201931	0.00386504	5.22457	1.03395e-05	0.000444202	1	Body	N_Shore	LRP1	cg18477429;cg25664021;cg06715885;cg05225089;cg13477548;cg05584118
1	3514921	3515194	274	3	0.0276802	0.00530414	5.2186	1.05207e-05	0.000449265	1	Body	S_Shelf	MEGF6	cg06775523;cg09187007;cg24953596
10	32345864	32346148	285	3	0.0446953	0.00856733	5.21695	1.05713e-05	0.000450713	1	TSS1500	S_Shore	KIF5B	cg13612317;cg14776578;cg18292711
6	7468673	7468973	301	4	0.0426212	0.00820966	5.19159	1.13812e-05	0.000474337	1				cg10965581;cg05695995;cg27594683;cg16799831
3	43146780	43146909	130	3	0.0471156	0.00908035	5.18874	1.14759e-05	0.000477529	1	5'UTR	N_Shore	C3orf39	cg00008665;cg07145744;cg10911980
20	4804581	4804718	138	3	0.0420276	0.00810513	5.18531	1.1591e-05	0.000480578	1	TSS1500	S_Shore	RASSF2	cg19614321;cg05081497;cg12935937
1	36024366	36024473	108	3	0.0519603	0.0100317	5.17959	1.17857e-05	0.000486567	1	TSS1500;Body;5'UTR	S_Shore	KIAA0319L;NCDN	cg16015113;cg14772955;cg15272684
2	33359198	33359688	491	6	0.0395618	0.00764621	5.17404	1.19778e-05	0.000491519	1	Body;TSS1500;TSS200;1stExon;5'UTR		LTBP1	cg11918450;cg15135286;cg13652008;cg03906115;cg08357990;cg14102437
1	27693398	27693840	443	5	0.025214	0.00487563	5.17144	1.20688e-05	0.000493709	1	TSS200;TSS1500	S_Shore	MAP3K6	cg20651453;cg11163777;cg07551364;cg14024502;cg26161024
2	15804917	15805012	96	3	0.0541749	0.0104836	5.1676	1.22043e-05	0.000497283	1				cg17804611;cg13914708;cg12283119
15	31689509	31689706	198	3	0.0284132	0.00550022	5.16582	1.22676e-05	0.000499166	1		Island		cg20900050;cg12426092;cg20629587
1	156119457	156119618	162	3	0.0551922	0.0106934	5.16134	1.24289e-05	0.000503537	1				cg00107970;cg14219900;cg24479299
7	158075388	158075705	318	3	0.0895896	0.0173746	5.15636	1.26104e-05	0.000508512	1	Body		PTPRN2	cg05901462;cg26173773;cg23053506
2	242169895	242170007	113	3	-0.037183	0.0072162	-5.15271	1.2745e-05	0.000512369	1	Body		HDLBP	cg18969029;cg21663667;cg25916404
7	157667762	157667935	174	3	0.0747756	0.0145189	5.15023	1.28372e-05	0.000514949	1	Body	S_Shore;N_Shore	PTPRN2	cg24935409;cg09845489;cg09350411
18	32289350	32289550	201	3	0.0675762	0.0131258	5.14836	1.29072e-05	0.000517192	1	5'UTR;TSS1500		DTNA	cg25784280;cg23286609;cg02790691
10	131151535	131151653	119	3	0.0490625	0.00953215	5.14705	1.29565e-05	0.000518603	1				cg13957928;cg05822658;cg11688553
11	119209304	119209761	458	3	0.0567201	0.0110268	5.14385	1.30779e-05	0.000522102	1	3'UTR	N_Shore	C1QTNF5;MFRP	cg08667275;cg12262070;cg19002131
12	7023195	7023352	158	4	0.0296592	0.00576788	5.14214	1.31431e-05	0.000524247	1	3'UTR;TSS1500;Body	N_Shore;Island	LRRC23;ENO2	cg12119858;cg19056004;cg09692396;cg04604946
17	80662407	80662658	252	3	0.0384655	0.00748082	5.14189	1.31528e-05	0.00052452	1				cg01540203;cg21532088;cg11100658
7	151157140	151157240	101	3	0.0301151	0.005861	5.13822	1.32937e-05	0.000528421	1				cg15935721;cg07748583;cg04567517
17	62208049	62208434	386	3	0.0586246	0.0114101	5.13794	1.33045e-05	0.000528728	1	TSS1500	Island;S_Shore	ERN1	cg22027433;cg20998539;cg12779575
19	17877419	17877846	428	6	0.0477385	0.00929295	5.13706	1.33387e-05	0.000529638	1	Body	N_Shore;Island;S_Shore	FCHO1	cg24791188;cg08358907;cg06336535;cg21526019;cg15822394;cg22524998
8	141248582	141248921	340	4	0.0584598	0.0113844	5.13509	1.34155e-05	0.000531884	1	Body		TRAPPC9	cg06900571;cg03918756;cg23401796;cg04404304
7	33080496	33080615	120	4	-0.0734694	0.0143146	-5.1325	1.35171e-05	0.000534415	1	1stExon;5'UTR;Body;TSS200		NT5C3	cg05427639;cg25064331;cg26306289;cg06206957
5	176270730	176270936	207	3	0.0630319	0.0122864	5.1302	1.36077e-05	0.00053707	1	Body		UNC5A	cg01476678;cg25667000;cg23292965
19	2525231	2525634	404	5	0.0580424	0.0113177	5.12847	1.36763e-05	0.00053832	1	5'UTR	Island;S_Shore	GNG7	cg04178634;cg12281620;cg25556008;cg08994082;cg10131810
22	42469756	42470123	368	6	0.0525298	0.0102442	5.12777	1.37044e-05	0.000538806	1	TSS1500;TSS200	N_Shore;Island	FAM109B	cg09569869;cg16740427;cg16047117;cg24977886;cg08650629;cg08057985
17	2886250	2886453	204	3	0.045282	0.00883696	5.12416	1.3849e-05	0.000542635	1	Body		RAP1GAP2	cg07781445;cg25855001;cg12537003
17	48555514	48555610	97	3	0.0561218	0.0109579	5.12158	1.39535e-05	0.00054572	1	TSS1500	N_Shore	RSAD1	cg24517066;cg07224067;cg00119314
7	41982462	41982794	333	3	0.00942085	0.00183955	5.12129	1.3965e-05	0.000545902	1				cg19325139;cg00945735;cg14258366
19	18271859	18272084	226	3	0.0212808	0.00415618	5.12028	1.40063e-05	0.000546821	1	Body	Island	PIK3R2	cg12492496;cg10188048;cg05645812
10	74115048	74115288	241	3	0.0482873	0.0094464	5.11172	1.43595e-05	0.000556359	1	TSS200;TSS1500	S_Shore	DNAJB12	cg24272309;cg19074709;cg14984434
4	7665770	7666259	490	6	-0.0131823	0.00258131	-5.10682	1.45658e-05	0.000562454	1	Body	N_Shore;Island	SORCS2	cg21387988;cg24579377;cg08715465;cg03466779;cg16785502;cg20263510
11	113947036	113947359	324	4	0.0743175	0.0145707	5.10047	1.48374e-05	0.000570428	1	Body		ZBTB16	cg06665913;cg22768358;cg16246188;cg17069473
7	135433353	135433790	438	8	0.0581426	0.0114072	5.09699	1.49882e-05	0.000574662	1	1stExon;5'UTR;TSS200		FAM180A	cg23621013;cg11015893;cg19689368;cg10725344;cg01548463;cg22621652;cg05618401;cg19238824
10	134085595	134086042	448	3	0.0496198	0.00973624	5.0964	1.50138e-05	0.000575284	1	Body		STK32C	cg25758195;cg26323374;cg06318478
10	130833836	130834003	168	3	-0.0762492	0.0149866	-5.08783	1.53929e-05	0.000584574	1				cg11948367;cg05130816;cg09580822
22	28073992	28074146	155	4	0.070335	0.0138354	5.08368	1.55798e-05	0.000589359	1		Island		cg26561187;cg13038847;cg16331674;cg16084133
1	245411583	245411712	130	3	0.0734542	0.0144682	5.07695	1.58879e-05	0.000597818	1	Body		KIF26B	cg10521023;cg26109154;cg16682257
8	144207101	144207261	161	3	0.049626	0.00977834	5.0751	1.59738e-05	0.000600437	1				cg26343532;cg22309632;cg18805774
16	19124925	19124984	60	3	0.0238721	0.00470572	5.073	1.60717e-05	0.000602882	1	TSS1500	N_Shore	ITPRIPL2	cg13032702;cg09076788;cg06777352
12	116997185	116997535	351	3	-0.0676594	0.013353	-5.06698	1.63554e-05	0.000610041	1	5'UTR;1stExon		MAP1LC3B2	cg12196045;cg01884549;cg03822198
16	67918699	67918965	267	5	0.064216	0.0126789	5.06477	1.64606e-05	0.000612353	1	TSS200;1stExon;Body	Island;S_Shore	NRN1L	cg01068601;cg10574499;cg03294833;cg00511334;cg02215611
11	45943130	45943572	443	3	0.0539174	0.0106582	5.05878	1.67501e-05	0.000619115	1	TSS200;1stExon;5'UTR	N_Shore;Island	GYLTL1B	cg20608085;cg07298299;cg05265359
10	6130479	6130580	102	3	0.0409195	0.0080949	5.05497	1.69365e-05	0.000623622	1	TSS1500	N_Shore	RBM17	cg17976390;cg00242839;cg15953921
12	125033803	125034283	481	3	0.0642968	0.0127233	5.05347	1.70107e-05	0.000625728	1				cg09719269;cg01408363;cg24847366
5	168310308	168310523	216	3	0.0544285	0.0107709	5.05329	1.70198e-05	0.000625939	1	Body		SLIT3	cg05457620;cg04128513;cg18364770
1	48452465	48452740	276	3	0.0375455	0.00743563	5.0494	1.72132e-05	0.000630279	1		S_Shelf		cg18376692;cg24090990;cg07202054
22	45608345	45608713	369	10	0.0783126	0.0155133	5.0481	1.72785e-05	0.000631987	1	Body;1stExon;5'UTR;TSS200;TSS1500		C22orf9	cg10820551;cg04223044;cg12251779;cg22488367;cg21935981;cg20061654;cg07795766;cg02541592;cg14781778;cg20078807
6	30162942	30163370	429	4	0.0594786	0.011789	5.04528	1.74207e-05	0.000635598	1	Body		TRIM26	cg10636959;cg03610567;cg16102778;cg25367940
1	33231070	33231313	244	7	0.0570878	0.0113227	5.0419	1.75926e-05	0.000638703	1	Body		KIAA1522	cg16007395;cg17327404;cg23097296;cg06786238;cg21167532;cg12478578;cg09804503
19	3969522	3969950	429	4	0.0555291	0.0110197	5.03908	1.77378e-05	0.000642327	1	Body;1stExon;5'UTR;TSS200	N_Shore	DAPK3	cg08224888;cg03752885;cg26585416;cg13144588
7	2089600	2089880	281	3	-0.040987	0.00813507	-5.0383	1.77777e-05	0.000643516	1	Body	Island	MAD1L1	cg08985282;cg06504636;cg02240030
6	32144667	32145146	480	3	0.0232508	0.00461535	5.03771	1.78086e-05	0.000644381	1	TSS1500;5'UTR		RNF5;AGPAT1;RNF5P1	cg20980321;cg18894276;cg02525705
7	158266097	158266198	102	3	-0.0572234	0.0113679	-5.03375	1.80147e-05	0.000649412	1	Body		PTPRN2	cg13632655;cg05264279;cg14527439
1	62729257	62729423	167	3	0.0738628	0.0146782	5.03215	1.80985e-05	0.000651354	1	Body		KANK4	cg07949011;cg11084571;cg01813393
17	862212	862333	122	3	0.0458346	0.00911985	5.02581	1.84355e-05	0.000659284	1	Body		NXN	cg02194714;cg17624832;cg04907456
17	74527263	74527554	292	3	0.043053	0.00856743	5.0252	1.84683e-05	0.000659849	1	Body		CYGB	cg07439157;cg02824099;cg15796340
1	100111727	100111949	223	3	0.0161525	0.00321446	5.02496	1.84812e-05	0.000660019	1	1stExon;5'UTR;Body		PALMD	cg07960762;cg24603803;cg02080641
11	131630464	131630648	185	3	0.0383407	0.0076304	5.02472	1.84936e-05	0.000660207	1	Body		NTM	cg09294095;cg18009484;cg15277677
1	92414344	92414737	394	4	-0.0303562	0.00605196	-5.01593	1.89728e-05	0.000671447	1	TSS1500;TSS200	N_Shore;Island	BRDT	cg06442199;cg03421440;cg14732540;cg13299824
17	8127196	8127373	178	3	0.0488731	0.00975337	5.0109	1.92522e-05	0.000679377	1	Body;TSS200	S_Shore	C17orf44	cg06319579;cg21722785;cg25228625
16	50278722	50279175	454	4	0.0481206	0.00960461	5.01016	1.92936e-05	0.000680314	1		N_Shore		cg08350047;cg08560952;cg06861037;cg07991586
1	11118880	11119225	346	3	0.0534945	0.0106825	5.00766	1.9434e-05	0.000683186	1	Body	N_Shore;Island	SRM	cg05644049;cg19757631;cg07148896
13	111505528	111505942	415	3	0.0645041	0.0128819	5.00733	1.9453e-05	0.000683706	1				cg17136719;cg13793584;cg04808365
13	95131809	95132211	403	3	0.0482785	0.00964292	5.00662	1.94927e-05	0.000684699	1	1stExon;5'UTR;TSS200;TSS1500		DCT	cg05807291;cg05256043;cg09189889
1	5917766	5917915	150	3	0.0453999	0.00907187	5.00447	1.96152e-05	0.000687316	1				cg24864189;cg24883265;cg23589237
14	100631741	100631897	157	3	0.0500111	0.0100225	4.98986	2.04658e-05	0.000706213	1				cg23009263;cg16800939;cg19741660
12	105956397	105956478	82	3	0.0593158	0.0118906	4.98847	2.05491e-05	0.00070829	1				cg18698431;cg01168833;cg04561753
17	2839005	2839187	183	3	-0.0496376	0.00995295	-4.98723	2.0623e-05	0.000709904	1	Body		RAP1GAP2	cg04960169;cg16024891;cg11869193
18	52625365	52625444	80	3	0.0551209	0.0110633	4.98234	2.09182e-05	0.000718455	1	TSS200;5'UTR	N_Shore	CCDC68	cg07058998;cg12113740;cg16583884
14	105259826	105260250	425	3	0.0199111	0.003997	4.98152	2.09683e-05	0.000719368	1	5'UTR;1stExon;TSS1500	N_Shore	AKT1	cg12100463;cg02313172;cg13121732
7	1428806	1428900	95	3	0.0559115	0.0112266	4.98029	2.10433e-05	0.00072127	1				cg15262505;cg05132262;cg10875499
10	71142347	71142526	180	3	0.0628088	0.0126134	4.97953	2.10899e-05	0.000722229	1	Body		HK1	cg20746134;cg19297537;cg17575314
12	121958763	121958832	70	3	0.0480101	0.00964339	4.97854	2.11502e-05	0.000723987	1	Body		KDM2B	cg05557291;cg24035682;cg12639558
3	45067564	45067788	225	4	0.0201266	0.00404643	4.9739	2.14375e-05	0.000730903	1	TSS200;1stExon;5'UTR		CLEC3B	cg02396676;cg22505962;cg10324158;cg06117855
22	43166139	43166347	209	3	0.0610331	0.0122875	4.96708	2.18667e-05	0.000740385	1		Island;S_Shore		cg13608545;cg15429214;cg02079700
2	68871468	68871696	229	3	0.038881	0.00782817	4.9668	2.18841e-05	0.000740429	1	TSS1500	S_Shore	PROKR1	cg17802633;cg00962459;cg00887755
4	15341523	15341878	356	3	0.0559296	0.0112625	4.96603	2.19336e-05	0.000741284	1	TSS200;5'UTR;1stExon;Body		C1QTNF7	cg25106707;cg24829483;cg00076653
16	87525307	87525539	233	3	0.0330698	0.00666258	4.9635	2.20949e-05	0.00074545	1	1stExon;TSS200		ZCCHC14	cg00767000;cg06330621;cg08196561
6	2953027	2953442	416	3	0.0360968	0.00727339	4.96286	2.21361e-05	0.000746209	1	Body		SERPINB6	cg00101728;cg05082466;cg01266060
3	49967521	49967713	193	4	0.0436112	0.00878901	4.96201	2.2191e-05	0.000747923	1	TSS200;TSS1500	S_Shore	MON1A	cg13072940;cg11027707;cg21583668;cg21813538
20	24929607	24930099	493	7	-0.0465588	0.00938409	-4.96146	2.22264e-05	0.00074843	1	TSS1500;TSS200;1stExon;5'UTR		CST7	cg26450106;cg27526549;cg27641239;cg11804789;cg09852918;cg26306437;cg09971811
6	138866865	138867125	261	7	0.0535398	0.0107959	4.95926	2.23687e-05	0.000751433	1	Body		NHSL1	cg13280041;cg24324628;cg15962969;cg17353337;cg22180580;cg05880829;cg26287741
18	77280171	77280586	416	4	0.0583228	0.0117691	4.9556	2.26082e-05	0.000757542	1	Body	Island;S_Shore	NFATC1	cg27624471;cg19316407;cg16900964;cg03511628
17	48628397	48628573	177	3	0.0456499	0.00921893	4.95176	2.28618e-05	0.000763121	1	Body	S_Shelf	SPATA20	cg16312900;cg12765405;cg18945744
10	88718274	88718393	120	3	0.039127	0.00791967	4.94049	2.36221e-05	0.000780855	1	TSS200;TSS1500;1stExon;5'UTR		SNCG;MMRN2	cg09552892;cg03677069;cg21012874
12	123215248	123215684	437	8	0.0498126	0.0100839	4.93984	2.36672e-05	0.000782055	1	TSS200;TSS1500		GPR81	cg22972858;cg20566840;cg01306688;cg19975916;cg19328828;cg23505823;cg13702536;cg26643476
1	150480534	150480856	323	3	0.0398217	0.00806753	4.93605	2.39288e-05	0.000787868	1	1stExon;5'UTR;Body		ECM1	cg03818307;cg01076495;cg16386293
4	123747447	123747672	226	6	0.0655574	0.0132881	4.93353	2.41044e-05	0.000791666	1	TSS1500;TSS200	N_Shore	FGF2	cg24683623;cg21550024;cg17214107;cg11327857;cg03941587;cg15128226
7	1250964	1251338	375	4	0.0441552	0.00895483	4.93088	2.42907e-05	0.000796118	1		Island;S_Shore		cg11573854;cg15094211;cg11124350;cg00421612
17	27507667	27508027	361	4	0.0270726	0.00549309	4.92848	2.44605e-05	0.000799082	1	TSS1500	S_Shore	MYO18A	cg00426498;cg27385272;cg20142309;cg17129576
5	171094783	171095097	315	5	0.0674149	0.0136975	4.92171	2.49463e-05	0.000811556	1				cg17535961;cg22006625;cg06635150;cg17024456;cg21490444
7	98255916	98256076	161	3	0.0381806	0.007764	4.91765	2.52421e-05	0.000818797	1	Body		NPTX2	cg20304727;cg17278447;cg04545556
11	70449219	70449316	98	3	-0.0346879	0.00705633	-4.91586	2.53737e-05	0.000822181	1	Body		SHANK2	cg16163543;cg11155924;cg17696044
10	135171559	135171583	25	4	0.00380025	0.000773239	4.91472	2.54577e-05	0.000823902	1	TSS200	Island	C10orf125	cg19921261;cg03851398;cg07314067;cg05456948
10	72254314	72254335	22	3	-0.0489951	0.00997017	-4.91417	2.54985e-05	0.00082464	1	5'UTR		KIAA1274	cg25204955;cg01464515;cg20418394
17	70339099	70339343	245	4	0.0598891	0.0121979	4.90981	2.58231e-05	0.000832652	1				cg13818424;cg01884681;cg17504394;cg19719930
1	157948536	157948893	358	4	0.0529067	0.0107845	4.90579	2.61261e-05	0.000839127	1		N_Shore;Island		cg13802736;cg14785609;cg00929523;cg15138125
14	103998970	103999065	96	3	0.0322756	0.00658311	4.90279	2.63551e-05	0.000844179	1	Body	Island	TRMT61A	cg09399850;cg15449975;cg24172989
17	7227499	7227737	239	4	0.0486294	0.00992105	4.90164	2.64429e-05	0.000846109	1	Body	Island;S_Shore	NEURL4	cg12219789;cg24517323;cg04821375;cg08793894
11	2043711	2044066	356	3	-0.0240178	0.0049031	-4.8985	2.66847e-05	0.000851919	1				cg16498504;cg07056289;cg26441627
16	31884699	31884761	63	3	0.0471434	0.00962624	4.89739	2.67713e-05	0.000853498	1	TSS1500	N_Shore	ZNF267	cg27092191;cg03405560;cg04636672
19	10077007	10077324	318	4	-0.0397603	0.00812516	-4.89348	2.70764e-05	0.000860688	1	Body	N_Shore;Island	COL5A3	cg00784153;cg16523839;cg07706352;cg23889772
10	63422254	63422555	302	4	0.046014	0.00940397	4.89304	2.71113e-05	0.000861202	1	TSS1500;TSS200	N_Shore;Island	C10orf107	cg24140200;cg18903093;cg04438074;cg11914795
6	33419633	33419766	134	5	0.00975395	0.00199435	4.8908	2.7288e-05	0.000864575	1	Body;3'UTR	N_Shelf	SYNGAP1	cg06133459;cg18015844;cg16625524;cg10405889;cg07409643
17	43221807	43222258	452	5	0.0301866	0.00617258	4.89043	2.73174e-05	0.000864997	1		N_Shore;Island		cg23475993;cg00625783;cg17372941;cg00348467;cg13215995
9	139921813	139921971	159	3	0.0280408	0.00573393	4.89034	2.73248e-05	0.000864997	1	Body;TSS200;5'UTR;1stExon	N_Shore	ABCA2;C9orf139	cg14633421;cg03698343;cg21120249
6	17282533	17282853	321	6	0.0206564	0.00422466	4.88949	2.7392e-05	0.000866383	1	TSS1500;5'UTR;Body;TSS200	S_Shore	RBM24	cg15168816;cg17497965;cg14466942;cg02066331;cg15753394;cg02311932
19	42437245	42437425	181	4	0.0625998	0.0128036	4.88923	2.74124e-05	0.000866576	1		Island		cg00513941;cg09772333;cg15197135;cg01232138
6	43022044	43022213	170	4	0.040076	0.00819827	4.88835	2.74825e-05	0.000867899	1	TSS1500;Body	S_Shore	CUL7;MRPL2	cg25002649;cg16705185;cg27504991;cg18159180
5	71475111	71475356	246	3	0.0527591	0.010802	4.88421	2.78151e-05	0.000875097	1	Body		MAP1B	cg17601785;cg12947138;cg16451306
12	49627624	49627934	311	3	-0.0452942	0.00927803	-4.88188	2.80034e-05	0.000879517	1		N_Shore		cg15244101;cg01923089;cg15389025
4	38807259	38807382	124	3	-0.0767329	0.0157355	-4.87641	2.84519e-05	0.000888693	1	TSS1500		TLR1	cg22839308;cg09316306;cg08757862
2	127951364	127951465	102	3	0.0565155	0.0115998	4.8721	2.88092e-05	0.000896707	1	Body		CYP27C1	cg19201144;cg19269749;cg18368599
7	100279334	100279795	462	3	0.0189896	0.00389775	4.87194	2.88228e-05	0.000896828	1	3'UTR;Body		GIGYF1	cg08986871;cg09375284;cg12981876
2	236100688	236100751	64	3	0.0736581	0.0151249	4.86997	2.89877e-05	0.000900892	1				cg01780171;cg24152976;cg25730564
20	61471904	61472147	244	3	0.0329843	0.00677558	4.86811	2.91451e-05	0.000904993	1	Body;3'UTR	Island	COL9A3	cg03354777;cg19529074;cg06598544
2	1286216	1286641	426	5	0.0410302	0.00843382	4.86496	2.94125e-05	0.000910707	1	Body	N_Shore;Island	SNTG2	cg08019798;cg00148862;cg09294347;cg11722971;cg12074541
5	115697214	115697696	483	5	0.0564946	0.0116139	4.8644	2.94601e-05	0.000911567	1		Island;S_Shore		cg05931423;cg11312495;cg15203566;cg01145903;cg14720024
6	170418412	170418678	267	3	-0.0549599	0.0113042	-4.8619	2.96751e-05	0.000915911	1				cg16016640;cg17426568;cg16479102
18	76725033	76725495	463	4	0.0614969	0.0126591	4.8579	3.00208e-05	0.000923419	1		Island		cg14191434;cg26662520;cg01593857;cg00852603
7	20256996	20257420	425	4	-0.0739978	0.0152549	-4.85074	3.06506e-05	0.000937873	1	1stExon;5'UTR;TSS200;TSS1500		MACC1	cg15749858;cg14085715;cg24704593;cg03840849
16	10647084	10647275	192	3	-0.0438894	0.00904995	-4.84968	3.07451e-05	0.000939476	1	5'UTR		EMP2	cg06513814;cg05731801;cg09712682
17	80829157	80829309	153	3	-0.0796255	0.0164321	-4.84572	3.11003e-05	0.000947453	1	Body	N_Shore	TBCD	cg04819180;cg22175624;cg07698804
19	15563870	15564105	236	3	0.0635413	0.0131348	4.83764	3.18373e-05	0.000963722	1	Body	Island	RASAL3	cg22808633;cg11264392;cg22216196
17	840950	841205	256	3	0.0516793	0.0106844	4.83687	3.19086e-05	0.000965088	1	Body		NXN	cg05322931;cg16885779;cg10241823
7	4832112	4832535	424	5	0.0378196	0.00782923	4.83057	3.24969e-05	0.000978696	1		Island;S_Shore		cg18271789;cg18834058;cg00913283;cg11536851;cg26181334
12	58013241	58013651	411	15	-0.04778	0.00989146	-4.83043	3.25106e-05	0.000978787	1	TSS1500;TSS200	Island	SLC26A10	cg23702688;cg03308494;cg03728296;cg06631310;cg26785896;cg27043188;cg26616640;cg22844229;cg20677436;cg09696411;cg18069290;cg16567290;cg14494721;cg04963424;cg16577509
15	77933785	77933917	133	3	0.0531602	0.0110269	4.82094	3.34172e-05	0.00099759	1				cg24737374;cg25729166;cg26251208
1	55445834	55445880	47	3	0.0472842	0.00981027	4.81987	3.35213e-05	0.000999858	1	TSS1500	N_Shore	TMEM61	cg19638175;cg07192718;cg02008416
15	70767183	70767649	467	4	-0.0606689	0.0126008	-4.8147	3.40265e-05	0.00100997	1				cg26962618;cg14434062;cg16973527;cg13427748
3	128779498	128779601	104	6	-0.0309783	0.00643656	-4.81286	3.42084e-05	0.00101332	1	TSS200		GP9	cg03389538;cg19977179;cg10882599;cg16824282;cg02726291;cg07280097
2	66298197	66298242	46	3	0.060129	0.0124989	4.81075	3.44185e-05	0.00101784	1				cg17612681;cg03819089;cg17459215
7	100210548	100210745	198	3	0.0217939	0.00453097	4.80999	3.4495e-05	0.0010197	1	Body;1stExon	Island;S_Shore	MOSPD3	cg10240853;cg01157261;cg12993791
22	39759864	39760267	404	7	0.0360556	0.00750542	4.80394	3.51049e-05	0.00103289	1	TSS1500;Body;TSS200;1stExon		SYNGR1	cg20496314;cg01959435;cg17194270;cg06397161;cg09995596;cg22650271;cg14780837
4	23892515	23892621	107	3	0.0456202	0.00951572	4.79419	3.61099e-05	0.00105469	1	TSS1500		PPARGC1A	cg11270806;cg27514608;cg27461259
12	57869031	57869490	460	3	0.0457879	0.0095571	4.79098	3.64479e-05	0.00106136	1	Body	N_Shore;Island	ARHGAP9	cg20009327;cg05584759;cg03886558
10	135050933	135051256	324	7	0.0207985	0.00434385	4.78804	3.67594e-05	0.00106722	1	TSS1500;TSS200	Island	VENTX	cg02089629;cg07370771;cg25153759;cg18727936;cg14539179;cg02645368;cg09827249
13	112282481	112282703	223	3	0.0391526	0.00817976	4.78653	3.69208e-05	0.00107061	1				cg15665203;cg26726652;cg15996950
19	44079105	44079527	423	3	0.0165993	0.00346816	4.78621	3.69551e-05	0.00107122	1	Body	N_Shore	XRCC1	cg08112313;cg18840832;cg01880404
2	10637974	10638113	140	3	0.0558831	0.0116777	4.78545	3.70363e-05	0.0010729	1				cg01517500;cg04571189;cg22157027
4	40517938	40518143	206	5	0.0456849	0.00954748	4.78502	3.70826e-05	0.0010737	1	1stExon;5'UTR;TSS200		RBM47	cg15967525;cg01704534;cg00511464;cg14160419;cg25117091
17	79668281	79668668	388	4	0.0212978	0.00445108	4.78485	3.71006e-05	0.00107374	1	Body;3'UTR	N_Shore	HGS	cg16886672;cg00619592;cg22519420;cg26855689
2	109934728	109934860	133	3	0.0604268	0.0126414	4.78006	3.76195e-05	0.00108586	1	Body		SH3RF3	cg23986590;cg10941445;cg20592766
11	70557445	70557881	437	6	0.0478503	0.0100118	4.77938	3.76928e-05	0.00108763	1	Body		SHANK2	cg16516712;cg23055735;cg11833293;cg15418783;cg06489744;cg10768900
7	151433020	151433326	307	3	0.0335244	0.00701727	4.77741	3.79089e-05	0.00109215	1	Body		PRKAG2	cg10037579;cg23351327;cg01588379
2	202671158	202671583	426	3	0.0578939	0.0121235	4.77535	3.81358e-05	0.00109556	1	TSS200;5'UTR		CDK15	cg19654437;cg14695751;cg10613224
13	110961330	110961824	495	5	0.0273743	0.00573636	4.77207	3.84999e-05	0.00110299	1	Body	S_Shore	COL4A2	cg16405166;cg08318510;cg22382805;cg22232704;cg24384882
1	51567356	51567810	455	3	0.0432179	0.00905719	4.77167	3.85446e-05	0.00110331	1	TSS1500;TSS200		C1orf185	cg00698051;cg25599902;cg17111846
17	73870495	73870956	462	4	0.0177074	0.00371333	4.7686	3.88889e-05	0.00110999	1	3'UTR;Body	N_Shore;Island	TRIM47	cg22433726;cg02495413;cg04375492;cg11190890
17	3791902	3792074	173	3	0.0779005	0.0163454	4.76589	3.91949e-05	0.00111661	1	5'UTR	N_Shore;Island	CAMKK1	cg03179291;cg19713980;cg25834768
4	86748944	86749040	97	3	0.0483683	0.0101543	4.76331	3.94881e-05	0.00112218	1	Body;5'UTR		ARHGAP24	cg07756135;cg23841470;cg19880790
19	36604588	36604764	177	3	0.0588933	0.0123647	4.76302	3.95222e-05	0.0011228	1	TSS1500;3'UTR;Body	Island	TBCB;POLR2I	cg04628320;cg15169940;cg25230235
4	1844724	1844878	155	3	0.0602919	0.0126592	4.7627	3.95581e-05	0.0011233	1	Body	S_Shore	LETM1	cg17104738;cg16500874;cg27150476
12	1738035	1738337	303	6	0.060962	0.0128009	4.76231	3.96035e-05	0.00112406	1	5'UTR;TSS1500;TSS200	N_Shore	WNT5B	cg25891078;cg08528444;cg24283049;cg06231565;cg10302498;cg10825710
10	133946674	133946881	208	3	0.0366155	0.0076887	4.76226	3.96094e-05	0.00112406	1	Body	N_Shore	JAKMIP3	cg02620054;cg13256160;cg20627988
1	38022384	38022522	139	3	0.0130659	0.00274371	4.76213	3.9624e-05	0.00112427	1	TSS200;5'UTR;1stExon	N_Shore;Island	DNALI1	cg02930200;cg12696750;cg11397548
6	33157746	33157811	66	3	0.0430246	0.00904628	4.75606	4.03265e-05	0.00113949	1	Body	N_Shelf	COL11A2	cg11411509;cg17286012;cg16716752
6	30881152	30881645	494	11	0.0281686	0.00592301	4.7558	4.03571e-05	0.00114	1	TSS1500;Body	N_Shore;Island	VARS2;GTF2H4	cg21783599;cg02306936;cg12433575;cg10661769;cg09424348;cg15080939;cg05267955;cg18261909;cg27650171;cg16555181;cg02186769
4	4669484	4669636	153	3	0.045863	0.00964386	4.75567	4.03721e-05	0.00114025	1				cg22767348;cg22685659;cg04596201
10	130279644	130279848	205	4	0.0483055	0.0101577	4.75556	4.03847e-05	0.00114043	1				cg15345477;cg17198051;cg24625984;cg26917256
1	1079561	1079879	319	3	-0.0468151	0.00984481	-4.75531	4.04141e-05	0.00114109	1				cg24158844;cg25772221;cg02854937
6	114225012	114225306	295	3	0.0524276	0.0110293	4.7535	4.06265e-05	0.00114498	1	TSS1500		FLJ34503	cg20945531;cg06236987;cg19815376
5	1494980	1495356	377	5	-0.0386817	0.00813993	-4.75209	4.07923e-05	0.00114857	1	Body	Island;S_Shore	LPCAT1	cg00256485;cg09849319;cg05661533;cg07902156;cg22894329
6	166959444	166959552	109	3	0.0329542	0.0069376	4.75008	4.10303e-05	0.00115265	1	Body		RPS6KA2	cg16077125;cg22717080;cg04709129
11	65374663	65375067	405	4	0.0622387	0.0131054	4.74908	4.11496e-05	0.00115476	1	Body	N_Shore;Island	MAP3K11	cg19811337;cg01180479;cg19044229;cg04798016
17	78936292	78936628	337	3	0.0359893	0.00758074	4.74747	4.1342e-05	0.00115857	1	Body	N_Shore;Island	RPTOR	cg09361653;cg17408291;cg04275040
12	14720938	14721288	351	6	0.0454336	0.00957804	4.74352	4.1817e-05	0.00116761	1	TSS200;TSS1500	Island;S_Shore	PLBD1	cg07634645;cg17768691;cg11905611;cg19725903;cg25642234;cg04473902
8	142297121	142297584	464	5	0.0498381	0.010509	4.74244	4.19481e-05	0.00117056	1		S_Shore		cg25392060;cg26610247;cg21650866;cg25489732;cg00892792
2	127782552	127782813	262	3	0.0469927	0.00990925	4.74231	4.19631e-05	0.00117059	1		N_Shore;Island		cg02458875;cg19153828;cg19590598
5	142065819	142066128	310	3	0.0634514	0.0133928	4.73774	4.25226e-05	0.00118104	1	5'UTR;1stExon;Body;TSS200;TSS1500		FGF1	cg15371881;cg11839863;cg05198969
6	3140546	3140901	356	5	0.012863	0.00271533	4.73717	4.25923e-05	0.00118262	1	Body	N_Shore;Island;S_Shore	BPHL	cg14703032;cg01133655;cg14689715;cg16929012;cg24815973
3	5018700	5018860	161	3	-0.0698592	0.0147483	-4.73677	4.26421e-05	0.00118329	1		N_Shore		cg23480985;cg19450479;cg14766620
1	178310534	178310650	117	3	0.0386099	0.00815552	4.7342	4.29598e-05	0.00118923	1	Body;TSS200;1stExon;5'UTR		RASAL2	cg22109530;cg14515791;cg22730327
17	7758204	7758291	88	4	0.0616667	0.0130291	4.73299	4.31104e-05	0.00119232	1	TSS200	N_Shore	TMEM88	cg21845633;cg17044356;cg02459416;cg23671708
2	198540518	198540621	104	3	0.0376243	0.00795045	4.73235	4.31911e-05	0.00119312	1	1stExon;5'UTR;TSS200		RFTN2	cg23334662;cg09096031;cg08373610
7	4911022	4911224	203	4	-0.0418009	0.00883425	-4.73169	4.32733e-05	0.00119495	1	Body		RADIL	cg01348584;cg04105416;cg22283115;cg07716927
12	71552188	71552569	382	4	0.0422846	0.00894628	4.7265	4.39273e-05	0.00120801	1	TSS1500		TSPAN8	cg15684563;cg12965512;cg04950931;cg19871235
15	74494781	74494861	81	3	0.0881032	0.0186499	4.72406	4.4239e-05	0.00121513	1	5'UTR		STRA6	cg17516330;cg23887948;cg01332054
12	109221232	109221424	193	3	0.0542111	0.0114808	4.72189	4.45175e-05	0.00122099	1	1stExon;5'UTR;Body;TSS200		SSH1	cg22522688;cg23126152;cg27553890
12	54891213	54891636	424	4	-0.03332	0.00706332	-4.71734	4.51076e-05	0.001232	1	TSS1500;TSS200;1stExon		NCKAP1L	cg01810875;cg17605084;cg16509569;cg21376733
14	77767644	77767800	157	4	0.0319273	0.0067702	4.71585	4.53016e-05	0.00123648	1	Body		POMT2	cg05873267;cg22825202;cg24084836;cg10052285
1	3687804	3688257	454	3	0.0621819	0.0131866	4.71554	4.53431e-05	0.00123678	1	Body;TSS1500;3'UTR	N_Shore	CCDC27;LOC388588	cg10634712;cg06872770;cg02214783
15	57883962	57884415	454	6	0.00665146	0.00141147	4.71242	4.57532e-05	0.0012463	1	TSS200;Body	N_Shore;Island;S_Shore	GCOM1	cg19940183;cg23905817;cg00643896;cg18329780;cg17360745;cg00509616
19	4916593	4916983	391	3	-0.0530946	0.0112707	-4.71083	4.59642e-05	0.00125075	1	Body	Island;S_Shore	UHRF1	cg25982880;cg18901104;cg21311067
4	8702279	8702475	197	3	0.0462794	0.00982435	4.71069	4.59834e-05	0.00125083	1				cg15959921;cg17231293;cg07674095
1	29213106	29213367	262	4	-0.0416304	0.00884645	-4.70589	4.66263e-05	0.00126428	1	TSS1500	N_Shore	EPB41	cg21870545;cg25727366;cg25287272;cg11226328
17	8736136	8736293	158	3	0.0523595	0.0111328	4.70317	4.69941e-05	0.00127144	1	Body		PIK3R6	cg05891849;cg17279125;cg23009044
11	115581830	115581955	126	3	0.0616716	0.0131174	4.70149	4.72224e-05	0.00127537	1				cg22821289;cg24759348;cg00515814
7	114561804	114562063	260	5	0.0332269	0.00707513	4.69629	4.79378e-05	0.00128882	1	TSS1500;TSS200	N_Shore	MDFIC	cg01550799;cg05338976;cg10436410;cg23468130;cg16886175
8	93115898	93116100	203	3	0.0246663	0.00525243	4.69616	4.79562e-05	0.00128882	1		Island;S_Shore		cg14091626;cg20309121;cg09498948
16	50347766	50347895	130	3	-0.0369741	0.00787895	-4.69277	4.84281e-05	0.00129745	1	Body		ADCY7	cg16548911;cg10341242;cg03485674
10	50143337	50143517	181	4	0.0570939	0.0121908	4.68336	4.97634e-05	0.00132072	1	Body		WDFY4	cg00386007;cg23837220;cg11509088;cg05096756
8	41478669	41478900	232	3	0.0188474	0.00402532	4.6822	4.99303e-05	0.00132438	1	3'UTR		AGPAT6	cg14546712;cg02377900;cg24327836
16	1793303	1793488	186	3	0.0146113	0.00312556	4.67476	5.10155e-05	0.00134483	1	Body	N_Shelf	MAPK8IP3	cg03482883;cg27391497;cg06008638
16	29690035	29690524	490	3	0.0324646	0.00695172	4.67001	5.17208e-05	0.00135662	1	TSS1500;TSS200;1stExon		QPRT	cg25023941;cg02640604;cg06453916
1	6260181	6260360	180	3	0.0408867	0.00875714	4.66896	5.1878e-05	0.00135958	1	TSS1500	S_Shore	RPL22	cg27527922;cg26935168;cg08107735
14	104668772	104668921	150	4	0.0687401	0.0147341	4.66537	5.2419e-05	0.00137015	1				cg23585420;cg18480974;cg15465279;cg09796089
5	33984559	33984930	372	5	0.0178796	0.00383466	4.66261	5.28375e-05	0.00137766	1	1stExon;5'UTR;TSS200		SLC45A2	cg04302388;cg14189614;cg05018638;cg23430771;cg10752753
12	124941307	124941423	117	4	-0.0408997	0.00877509	-4.66088	5.31024e-05	0.00138241	1	Body	N_Shore;Island	NCOR2	cg02666020;cg07835154;cg00813509;cg25954028
14	105531855	105532252	398	6	-0.0340277	0.0073017	-4.66025	5.31993e-05	0.00138395	1	TSS200;TSS1500		GPR132	cg19828516;cg26514492;cg20333292;cg02797271;cg14359680;cg01109135
17	7121848	7122261	414	4	0.0281661	0.00605397	4.65251	5.44027e-05	0.00140789	1	TSS1500;Body;5'UTR;1stExon	N_Shore	ACADVL;DLG4	cg24825722;cg21636577;cg08505076;cg12228229
14	23311678	23311740	63	3	0.0244604	0.00525871	4.6514	5.45767e-05	0.00141101	1	Body	N_Shelf	MMP14	cg11717552;cg10006956;cg18492803
2	3467180	3467403	224	4	0.0192391	0.00413875	4.64854	5.50297e-05	0.00141992	1	Body		TTC15	cg12035103;cg15971879;cg03536820;cg01973306
1	1007730	1008207	478	3	0.0414887	0.00892847	4.64679	5.53083e-05	0.00142571	1		N_Shelf		cg20685419;cg27222785;cg09864227
6	31762455	31762650	196	5	0.0154811	0.00333505	4.64193	5.60902e-05	0.00143941	1	Body	N_Shore	VARS	cg11073255;cg25843346;cg12670305;cg03078400;cg16988810
16	84078960	84079266	307	3	0.0383819	0.00826864	4.64187	5.60992e-05	0.00143944	1				cg26585100;cg06156729;cg16364817
17	1576449	1576724	276	3	-0.0391734	0.00844047	-4.64114	5.62178e-05	0.00144187	1	Body		PRPF8	cg12116137;cg19805377;cg24247086
16	50425329	50425414	86	3	0.0640628	0.0138086	4.63933	5.65122e-05	0.00144764	1				cg02227036;cg01986767;cg05922453
11	61449737	61449898	162	3	0.043351	0.00934988	4.63653	5.69711e-05	0.00145474	1	5'UTR	S_Shore	DAGLA	cg13205937;cg06849167;cg04709703
7	42278077	42278096	20	3	0.0650405	0.0140296	4.63594	5.70683e-05	0.00145597	1	TSS1500	S_Shore	GLI3	cg24497732;cg14396995;cg26557756
11	968731	969000	270	4	0.0355434	0.00766714	4.63581	5.70898e-05	0.00145609	1	Body		AP2A2	cg21636841;cg04372535;cg12614244;cg07276007
19	10736006	10736448	443	8	0.0776605	0.0167569	4.63453	5.73011e-05	0.00145908	1	TSS200;Body;5'UTR;1stExon	Island;S_Shore	SLC44A2	cg09315367;cg17826679;cg17965690;cg24041556;cg25595793;cg06561886;cg21663431;cg21631439
4	981485	981630	146	4	0.044293	0.00956384	4.6313	5.7838e-05	0.00146889	1	Body;3'UTR	Island	IDUA;SLC26A1	cg16817180;cg21459867;cg02406484;cg15673547
8	142377767	142378116	350	3	0.0231608	0.00500504	4.62749	5.84772e-05	0.00148042	1	TSS1500		GPR20	cg26822313;cg20481340;cg25402083
6	170337747	170338215	469	4	-0.0198307	0.00428616	-4.62667	5.86147e-05	0.00148268	1		N_Shore;Island		cg17946038;cg13751778;cg17317007;cg07985366
6	108145374	108145777	404	7	-0.0511104	0.0110475	-4.62641	5.86603e-05	0.00148322	1	1stExon;5'UTR;TSS200;TSS1500		SCML4	cg17388996;cg27353361;cg27659622;cg05603896;cg23503775;cg08792995;cg03500965
12	125020267	125020479	213	3	0.0237941	0.00514466	4.62501	5.8897e-05	0.00148791	1	TSS200;TSS1500	N_Shelf	NCOR2	cg24626542;cg13857025;cg16181859
12	57915555	57915636	82	4	0.0370851	0.00801964	4.62429	5.90193e-05	0.00149025	1	TSS1500	N_Shore	MBD6;DDIT3	cg13812230;cg19520710;cg14315430;cg09687907
8	48572447	48572557	111	3	0.0225003	0.00487018	4.62002	5.97504e-05	0.00150371	1	Body		KIAA0146	cg08506869;cg20190772;cg25257799
1	24239771	24240069	299	5	-0.0468861	0.0101492	-4.6197	5.98065e-05	0.00150413	1	5'UTR;1stExon;TSS200;TSS1500		CNR2	cg24672624;cg16679650;cg03750587;cg16410115;cg26151675
2	233749413	233749813	401	5	0.0265923	0.00576454	4.61309	6.09581e-05	0.00152516	1	Body		NGEF	cg16596103;cg20388707;cg21728844;cg06829186;cg03936315
13	30707119	30707585	467	3	0.0265244	0.00575602	4.60811	6.18402e-05	0.00154012	1				cg07525764;cg17629796;cg22421417
17	7486551	7486874	324	7	0.0245074	0.0053239	4.60327	6.27091e-05	0.00155628	1	TSS1500;TSS200	Island	MPDU1	cg17887478;cg11874331;cg05086567;cg06931941;cg09663193;cg13546736;cg07451297
7	45066738	45066895	158	4	-0.0433482	0.00941958	-4.60193	6.29526e-05	0.00155996	1	Body;TSS1500		CCM2	cg17349352;cg23235142;cg26433975;cg18205668
4	53728999	53729461	463	3	0.0444679	0.00966489	4.60097	6.31263e-05	0.00156305	1	Body	Island;S_Shore	RASL11B	cg08405119;cg26519401;cg08553601
22	47022418	47022618	201	5	0.0816689	0.0177605	4.59834	6.36061e-05	0.00157195	1	TSS1500;TSS200	N_Shore;Island	GRAMD4	cg02122610;cg21811450;cg04955856;cg22786631;cg25390635
13	113652069	113652335	267	4	-0.0507287	0.0110321	-4.59827	6.36189e-05	0.00157195	1	Body	S_Shelf;N_Shelf	MCF2L	cg06072822;cg04795700;cg19658665;cg14765414
2	66667852	66668012	161	3	0.0223375	0.00486278	4.59357	6.44887e-05	0.00158802	1	Body		MEIS1	cg04288999;cg05877497;cg26537478
7	150896413	150896489	77	3	0.0608273	0.0132423	4.5934	6.45199e-05	0.00158857	1				cg02961934;cg06506863;cg13710662
11	66243077	66243374	298	4	0.0116298	0.00253205	4.59302	6.45907e-05	0.00158968	1	Body	Island	PELI3	cg20446641;cg24643187;cg14418275;cg06217827
19	7680053	7680443	391	6	0.0281583	0.0061412	4.58515	6.60731e-05	0.00161531	1	Body	N_Shore;Island	KIAA1543	cg17474222;cg22802994;cg03883784;cg10777495;cg26297530;cg08098964
8	141577061	141577526	466	6	0.0118767	0.00259308	4.58015	6.70304e-05	0.00163268	1	Body		EIF2C2	cg25922279;cg24251448;cg03172341;cg13582226;cg00953443;cg17050632
17	76970857	76970933	77	3	0.0379367	0.00828549	4.57869	6.73135e-05	0.00163827	1	Body		LGALS3BP	cg24110052;cg18263969;cg14073862
4	6955660	6955953	294	3	0.0581534	0.0127125	4.57451	6.81296e-05	0.00165398	1	Body		TBC1D14	cg15451250;cg05498905;cg16851482
19	54327404	54327847	444	4	-0.0344344	0.00752856	-4.57384	6.82617e-05	0.00165675	1	1stExon;5'UTR;TSS200		NLRP12	cg07042144;cg22337438;cg25866075;cg27188056
10	80026711	80027004	294	4	0.0388934	0.0085072	4.57182	6.86591e-05	0.00166386	1				cg06175907;cg03277153;cg10857905;cg26883033
10	125117367	125117429	63	3	0.0542053	0.0118629	4.56933	6.91542e-05	0.001673	1				cg25288034;cg16206341;cg23521973
17	48473757	48474099	343	4	0.0197306	0.00432204	4.56511	7.00004e-05	0.00168879	1	Body	N_Shore	LRRC59	cg20508508;cg00814918;cg15574642;cg04633058
8	140871048	140871437	390	3	0.0366379	0.00802907	4.56316	7.03951e-05	0.00169399	1	Body		TRAPPC9	cg00083535;cg26783160;cg27412268
20	3024107	3024368	262	4	0.0318387	0.00698001	4.56141	7.07494e-05	0.00170081	1	TSS200;5'UTR	N_Shelf;N_Shore	GNRH2	cg07691004;cg08436467;cg07549715;cg19745373
18	45934156	45934595	440	3	-0.0407901	0.00894931	-4.5579	7.14683e-05	0.00171354	1		N_Shore;Island		cg00057722;cg05477405;cg07933552
3	66633255	66633408	154	3	-0.0354862	0.00778963	-4.55557	7.19493e-05	0.00172216	1				cg09693588;cg05068866;cg14630001
6	168915440	168915507	68	3	0.0894471	0.0196363	4.55519	7.20296e-05	0.00172341	1	Body	N_Shelf	SMOC2	cg01442550;cg16572625;cg11456412
3	151058527	151058837	311	3	-0.0557235	0.0122333	-4.55505	7.20579e-05	0.00172386	1	1stExon;5'UTR;Body;TSS200;TSS1500		P2RY12;MED12L	cg03379681;cg13229867;cg14191476
13	114261869	114261986	118	3	-0.0355605	0.00780859	-4.55402	7.22723e-05	0.00172697	1	Body	S_Shore	TFDP1	cg17707487;cg08183317;cg21598343
14	104355829	104356172	344	4	0.0458071	0.010063	4.55202	7.26906e-05	0.00173538	1				cg26066724;cg01287376;cg12950030;cg03022263
15	76016129	76016335	207	4	0.0204078	0.00448331	4.55194	7.27067e-05	0.00173554	1	TSS200;5'UTR;1stExon		ODF3L1	cg06608378;cg23637791;cg01363662;cg00622552
2	238406108	238406478	371	3	0.0454518	0.0099874	4.55091	7.29223e-05	0.00173979	1	Body		MLPH	cg00285317;cg00784161;cg23369364
18	10032278	10032765	488	4	-0.0308769	0.00678536	-4.55052	7.3004e-05	0.00174151	1		N_Shore;Island		cg13506038;cg16590794;cg03178798;cg16177732
17	72129955	72130176	222	3	0.0533015	0.0117186	4.54845	7.34409e-05	0.00174944	1				cg25224232;cg21001780;cg09483318
5	14581404	14581620	217	3	0.0197495	0.00434237	4.5481	7.35137e-05	0.00175004	1	TSS1500	N_Shore;Island	FAM105A	cg01809941;cg22481535;cg24806126
3	11610138	11610613	476	7	0.0487767	0.0107268	4.54718	7.37091e-05	0.00175333	1	Body;1stExon;5'UTR;TSS200;TSS1500	Island;S_Shore	VGLL4	cg05361415;cg10960266;cg21527078;cg27083087;cg15736553;cg21834604;cg07271261
16	10346074	10346403	330	3	0.0380287	0.00837734	4.53947	7.53639e-05	0.00178094	1		Island;S_Shore		cg16355591;cg27405732;cg08349826
2	240233043	240233240	198	3	0.0483248	0.0106474	4.53862	7.55477e-05	0.00178437	1	Body		HDAC4	cg27012396;cg04841245;cg06609498
8	144654887	144655030	144	4	0.0309262	0.00681625	4.53713	7.58741e-05	0.00178909	1	1stExon;5'UTR;TSS200	S_Shore	C8orf73	cg14809332;cg26536354;cg19878482;cg03967627
10	62671136	62671228	93	3	-0.0286108	0.00631022	-4.53404	7.65518e-05	0.00180069	1	Body		RHOBTB1	cg01112784;cg04064701;cg10157558
11	1456891	1457346	456	4	0.0377223	0.00832096	4.53341	7.66905e-05	0.00180327	1	Body		BRSK2	cg13338306;cg06787104;cg12064373;cg25271479
17	78853966	78854418	453	4	0.0217886	0.00480662	4.53304	7.67716e-05	0.00180378	1	Body	N_Shelf	RPTOR	cg22091236;cg27457201;cg09977718;cg22255288
4	186877497	186877916	420	6	0.0610949	0.013482	4.53159	7.70935e-05	0.00180949	1	5'UTR;1stExon;TSS200		SORBS2	cg20544605;cg19216056;cg26589025;cg25844222;cg26583078;cg16871385
19	11319376	11319771	396	6	0.0190663	0.00420805	4.53091	7.72428e-05	0.0018114	1	Body	N_Shore;Island;S_Shore	DOCK6	cg24878478;cg23058652;cg03133198;cg19806062;cg04979384;cg13570090
19	17357587	17357641	55	3	0.0312154	0.00689366	4.52813	7.78652e-05	0.00182249	1	TSS1500	S_Shore	NR2F6	cg20981127;cg16749578;cg24057642
11	62211990	62212431	442	5	0.0147722	0.00326955	4.5181	8.01434e-05	0.00186089	1	Body	Island;S_Shore	AHNAK	cg25272143;cg06861841;cg12857638;cg00685014;cg16509239
17	40705273	40705708	436	3	0.0467512	0.0103546	4.51502	8.08559e-05	0.00187365	1	Body	Island	HSD17B1	cg20404150;cg01612247;cg17035997
11	130271767	130271905	139	4	-0.0444568	0.00984704	-4.51474	8.09223e-05	0.00187496	1				cg15307777;cg05252626;cg03927812;cg04671971
22	36236649	36236760	112	4	0.0232031	0.00513974	4.51446	8.09872e-05	0.00187533	1	Body;TSS200		RBM9	cg00615377;cg26196531;cg15352367;cg18613324
11	64955919	64956192	274	4	0.0119266	0.00264356	4.51154	8.16693e-05	0.00188727	1	Body	S_Shelf	CAPN1	cg12742785;cg20130138;cg22057899;cg03433669
11	1422319	1422804	486	4	0.0349359	0.00774647	4.50991	8.20542e-05	0.00189331	1	Body		BRSK2	cg16793525;cg25931491;cg16885982;cg14621221
21	34638126	34638397	272	4	0.0180591	0.0040068	4.50711	8.27179e-05	0.00190671	1	TSS1500	N_Shore	IL10RB	cg10683055;cg12829325;cg01928078;cg27518898
11	10325567	10325809	243	3	-0.0678115	0.0150611	-4.50242	8.38412e-05	0.0019256	1	TSS1500	N_Shore	ADM	cg02181247;cg08259810;cg05149386
10	529214	529521	308	3	0.0163044	0.00362625	4.49623	8.53459e-05	0.00195333	1	Body	N_Shore	DIP2C	cg18863666;cg04825276;cg19902173
16	1404834	1405223	390	4	0.0337528	0.00750702	4.49616	8.53622e-05	0.00195339	1	Body	Island	GNPTG	cg09956047;cg02632227;cg06093201;cg03445653
12	7060187	7060569	383	8	-0.0483065	0.0107561	-4.4911	8.66149e-05	0.00197549	1	TSS1500;Body;TSS200;1stExon;5'UTR		PTPN6	cg23147227;cg21249754;cg14311559;cg26842815;cg18634479;cg26363363;cg13549444;cg19693177
5	131561058	131561363	306	3	0.0575988	0.0128302	4.48933	8.70557e-05	0.0019826	1	5'UTR	N_Shelf;N_Shore	P4HA2	cg09830083;cg14527110;cg17861653
10	102760724	102760970	247	3	0.0475978	0.0106056	4.48801	8.73867e-05	0.0019881	1	5'UTR	S_Shore	LZTS2	cg19499884;cg24760467;cg03271893
8	142183179	142183642	464	3	0.0323294	0.00720402	4.48769	8.7466e-05	0.00198923	1	Body	N_Shore;Island	DENND3	cg18897026;cg14480530;cg16499923
10	135160697	135161047	351	8	0.0290868	0.00648236	4.48706	8.7624e-05	0.00199233	1	TSS200;1stExon;5'UTR;Body		PRAP1	cg10988628;cg08699681;cg23451221;cg05740243;cg15596666;cg03743584;cg15549126;cg10742801
7	1563513	1563708	196	3	0.0463017	0.0103194	4.48686	8.76765e-05	0.00199279	1				cg04164704;cg16784174;cg01938825
2	240184415	240184712	298	3	0.0245581	0.0054739	4.4864	8.77919e-05	0.00199516	1	Body		HDAC4	cg16116632;cg00540587;cg04461028
12	131303993	131304373	381	3	0.050009	0.0111488	4.48559	8.79951e-05	0.00199763	1	Body	S_Shore	STX2	cg09812406;cg18439535;cg03785806
1	206729034	206729258	225	4	0.0313443	0.00699875	4.47856	8.97912e-05	0.00202813	1	Body;TSS1500	N_Shore	RASSF5	cg06949439;cg01442843;cg02035751;cg06872036
17	77893704	77893850	147	3	0.0484398	0.0108163	4.47842	8.98286e-05	0.00202841	1				cg19497767;cg08577046;cg23586996
4	88570574	88570638	65	3	0.0746231	0.0166649	4.47788	8.99683e-05	0.00203057	1	TSS1500		DMP1	cg22416721;cg12990093;cg18483764
17	60885892	60886284	393	4	0.0335707	0.00749758	4.47754	9.0055e-05	0.00203173	1	TSS200;TSS1500	S_Shore	2010-03-01	cg16008138;cg14622443;cg16963138;cg03837526
16	85669462	85669675	214	3	-0.0488916	0.0109213	-4.47673	9.02657e-05	0.00203469	1	5'UTR;Body	N_Shore	KIAA0182	cg09396032;cg05245094;cg00168118
16	3781301	3781770	470	4	0.0224376	0.00501208	4.47671	9.02708e-05	0.00203469	1	Body	Island;S_Shore	CREBBP	cg10963021;cg16560077;cg27318635;cg04432137
2	237702390	237702580	191	3	0.0555035	0.0124248	4.46713	9.2787e-05	0.0020756	1				cg17646392;cg26089165;cg06888209
13	40762150	40762469	320	6	0.0388975	0.00871302	4.46429	9.35481e-05	0.00208815	1				cg21565496;cg11162888;cg21845390;cg06329392;cg22488891;cg19627549
12	109181537	109182032	496	4	0.0171805	0.00385148	4.46075	9.45049e-05	0.00210252	1	3'UTR;Body		SSH1	cg03737585;cg26500302;cg25273005;cg06960600
22	50585197	50585427	231	8	0.0528289	0.0118477	4.45902	9.49752e-05	0.00211013	1	Body;TSS1500;TSS200		MOV10L1	cg00592593;cg19213744;cg17050616;cg14414122;cg09315630;cg06898214;cg10444970;cg05546784
19	49685846	49686254	409	5	0.0343418	0.00770435	4.45746	9.5401e-05	0.00211726	1	Body	N_Shore;Island;S_Shore	TRPM4	cg24054525;cg22702960;cg19007908;cg03330762;cg10002185
11	67163067	67163517	451	4	0.0153273	0.00344438	4.44993	9.7484e-05	0.0021515	1	Body	N_Shelf	RAD9A	cg08498597;cg11604912;cg14602697;cg22996031
2	161265247	161265366	120	4	0.0630704	0.0141989	4.44193	9.97496e-05	0.00218536	1	Body	S_Shore	RBMS1	cg03157115;cg19506623;cg18852574;cg02696675
17	43862910	43863356	447	5	-0.0452414	0.0101861	-4.44151	9.98706e-05	0.00218701	1	Body	Island;S_Shore	CRHR1	cg27551605;cg07778819;cg24394631;cg24063856;cg13947929
17	7381288	7381769	482	4	0.0567748	0.0127879	4.43971	0.000100385	0.00219616	1	5'UTR	N_Shore	ZBTB4	cg07565956;cg27579313;cg12096487;cg10001987
1	168356537	168356673	137	4	0.0381836	0.00860271	4.43855	0.00010072	0.00220137	1				cg22695117;cg20678082;cg10555800;cg06122518
6	29595002	29595016	15	3	0.0612473	0.0138028	4.43731	0.000101081	0.00220665	1	Body	N_Shore	GABBR1	cg21100518;cg25642476;cg23732781
2	241901865	241902062	198	3	0.0616644	0.0138985	4.43677	0.000101238	0.00220902	1		N_Shelf		cg14684854;cg14059464;cg02699194
8	125741158	125741566	409	6	0.037338	0.008419	4.43497	0.000101761	0.00221781	1	TSS1500	Island;S_Shore	MTSS1	cg18280057;cg18893120;cg19523819;cg26069068;cg18939260;cg27038717
1	33169558	33169850	293	3	0.0453856	0.0102385	4.43285	0.000102382	0.00222818	1	TSS1500	S_Shore	SYNC	cg04551500;cg15058557;cg12634957
1	23854847	23855149	303	3	-0.0198575	0.00447971	-4.43276	0.000102408	0.00222848	1	Body	N_Shelf;N_Shore	E2F2	cg11526198;cg00231049;cg05590755
1	154301468	154301964	497	3	0.0343678	0.00775466	4.43189	0.000102664	0.00223246	1	Body	Island;S_Shore	ATP8B2	cg20934881;cg10246448;cg24671951
7	73392697	73393148	452	4	0.0479126	0.0108113	4.43172	0.000102712	0.00223272	1				cg00305740;cg27298940;cg25133376;cg07056299
5	142077529	142078020	492	4	0.0320809	0.00723955	4.43134	0.000102826	0.00223456	1	5'UTR;Body;1stExon;TSS1500		FGF1	cg19445684;cg23051887;cg14825736;cg18808506
5	95295965	95296150	186	3	0.0485656	0.0109646	4.42933	0.000103422	0.0022431	1	Body	N_Shore	ELL2	cg19419291;cg03176996;cg14442492
11	35966115	35966604	490	3	0.0437073	0.00987221	4.4273	0.000104023	0.00225269	1	Body	Island;S_Shore	LDLRAD3	cg11033273;cg02984184;cg24994593
5	14406585	14406732	148	3	-0.0322769	0.00729483	-4.42462	0.000104826	0.00226396	1	Body		TRIO	cg14612133;cg26060817;cg04646987
6	138892911	138893159	249	3	0.0619352	0.014	4.42395	0.000105029	0.00226714	1	1stExon;5'UTR		NHSL1	cg03379797;cg16292132;cg21543918
11	117297095	117297328	234	3	0.0144662	0.00327035	4.42345	0.000105178	0.00226933	1		N_Shore		cg05074908;cg20759273;cg03826618
17	853971	854068	98	3	0.0600501	0.0135755	4.42343	0.000105186	0.00226933	1	Body	S_Shelf	NXN	cg08031967;cg09651648;cg22160185
5	16508920	16509123	204	4	0.0515901	0.0116639	4.42307	0.000105295	0.00227066	1	Body;1stExon;5'UTR;TSS200		FAM134B	cg02729303;cg01159980;cg19063834;cg15525848
16	4387370	4387567	198	3	0.0287997	0.00651203	4.42253	0.000105455	0.00227212	1	Body;3'UTR		GLIS2	cg04252592;cg08602528;cg04694492
19	57337294	57337648	355	4	0.057083	0.0129123	4.42082	0.000105974	0.00227963	1	TSS1500;5'UTR		PEG3;ZIM2	cg17740722;cg23849812;cg22220806;cg13946792
4	38869641	38869779	139	4	0.0248991	0.00563856	4.41587	0.000107491	0.00230445	1	TSS200;5'UTR;Body	Island	MIR574;FAM114A1	cg10387769;cg25943096;cg03084103;cg20484352
7	99051465	99051547	83	3	0.0249273	0.00564659	4.41457	0.000107892	0.00231134	1	Body		CPSF4	cg01611679;cg05058103;cg15145985
3	51910238	51910733	496	3	0.0429649	0.00973484	4.41352	0.000108216	0.00231622	1	TSS1500		IQCF5	cg23716309;cg09612418;cg12898868
6	31829644	31829960	317	9	0.0418207	0.00948895	4.40731	0.00011016	0.00234827	1	Body	N_Shore	NEU1	cg19070159;cg26747317;cg10849498;cg27645345;cg02776448;cg13716619;cg09932747;cg13195955;cg00547425
10	135090098	135090565	468	5	0.00717496	0.00163075	4.39979	0.000112558	0.00238364	1	Body;1stExon;5'UTR;TSS200	Island;S_Shore	ADAM8	cg03885037;cg16786703;cg24382527;cg15460093;cg00337466
17	34947628	34947916	289	3	0.0192168	0.00437096	4.39648	0.000113629	0.00240068	1	TSS1500	N_Shore	DHRS11	cg12496307;cg14076390;cg24338748
10	126330845	126330905	61	3	-0.0412363	0.00937991	-4.39624	0.000113709	0.00240164	1	Body		FAM53B	cg26508444;cg16404170;cg07081759
5	368447	368843	397	3	-0.0240136	0.00546649	-4.39288	0.000114809	0.00241961	1	Body	N_Shore	AHRR	cg03991871;cg23916896;cg11902777
11	64993076	64993335	260	4	0.0146148	0.00333232	4.38577	0.000117169	0.00245863	1	Body	N_Shore;Island	SLC22A20	cg19323951;cg02675946;cg27428304;cg23930334
1	6328733	6328955	223	3	0.0286636	0.00653623	4.38535	0.000117312	0.00246087	1	Body		ACOT7	cg17080913;cg08886676;cg18324862
15	70740429	70740470	42	3	-0.0525524	0.0119859	-4.3845	0.000117596	0.00246521	1				cg19580937;cg11353598;cg12434747
4	10686394	10686610	217	4	-0.0449348	0.010249	-4.38429	0.000117666	0.00246582	1	TSS200;TSS1500		CLNK	cg20391895;cg12232903;cg00026290;cg05582979
1	18406624	18406812	189	3	0.0516869	0.0117934	4.3827	0.000118206	0.00247362	1				cg20697066;cg21291759;cg01727764
13	114172890	114173024	135	3	-0.0193146	0.00440998	-4.37975	0.000119208	0.00249042	1	Body		TMCO3	cg00619505;cg08289375;cg15208672
1	21766015	21766405	391	3	0.0155994	0.00356354	4.3775	0.000119978	0.00250074	1	TSS1500	N_Shore;Island	NBPF3	cg17800788;cg26885858;cg04157804
6	127663200	127663627	428	3	0.0311349	0.00711365	4.37679	0.000120222	0.00250412	1	5'UTR;Body;TSS200	N_Shore	ECHDC1	cg04060561;cg04064050;cg05544413
16	89621859	89621987	129	3	0.0216452	0.00494836	4.37422	0.00012111	0.00251493	1	Body		SPG7	cg08274892;cg01586332;cg09815235
6	170191057	170191082	26	3	0.0507093	0.0115952	4.37331	0.000121424	0.00252004	1	Body	S_Shore	C6orf122;C6orf208	cg16365842;cg16298927;cg16413842
12	111840792	111841024	233	3	0.0204913	0.00468597	4.3729	0.000121567	0.00252182	1		N_Shelf;N_Shore		cg14760880;cg20594304;cg24568579
1	110526158	110526368	211	3	0.0483814	0.0110641	4.37283	0.000121592	0.00252182	1	TSS1500	N_Shore	AHCYL1	cg19595244;cg24681307;cg09513758
5	871953	872256	304	3	0.0142132	0.00325216	4.3704	0.000122441	0.00253624	1	Body		BRD9	cg11790922;cg17964921;cg19556599
11	113906981	113907291	311	3	0.00750137	0.00171652	4.37011	0.000122542	0.00253723	1		Island		cg10245123;cg22963382;cg16211161
17	2319719	2319906	188	3	0.0438278	0.0100315	4.36904	0.000122917	0.00254299	1	TSS1500;3'UTR		LOC284009;METT10D	cg26403608;cg09341020;cg00145352
3	135684107	135684163	57	3	0.0480872	0.011009	4.36801	0.000123282	0.00254881	1	TSS1500	N_Shore	PPP2R3A	cg23194766;cg04907151;cg07038400
3	121379745	121379791	47	3	-0.0450309	0.0103096	-4.36787	0.000123329	0.00254934	1	1stExon;5'UTR;TSS200		HCLS1	cg06577710;cg00141162;cg02167021
6	152011103	152011415	313	5	0.0426485	0.00977105	4.36478	0.000124424	0.00256464	1	TSS1500		ESR1	cg19449067;cg25338972;cg06611115;cg18745416;cg08161546
7	39332739	39332884	146	3	0.0465949	0.0106803	4.36268	0.000125175	0.00257579	1	Body		POU6F2	cg04106201;cg22460204;cg23892439
4	2321957	2322078	122	3	-0.045159	0.0103548	-4.36116	0.000125719	0.00258359	1	Body		ZFYVE28	cg22488278;cg01161042;cg12811871
6	32085328	32085541	214	4	0.0253782	0.00582562	4.35632	0.000127474	0.00261054	1	Body		ATF6B	cg12800270;cg10981894;cg07507218;cg21834063
19	17862150	17862385	236	3	-0.052279	0.0120015	-4.35603	0.00012758	0.00261212	1	5'UTR;TSS200;1stExon	S_Shelf	FCHO1	cg24783510;cg11737334;cg22317846
2	240174613	240174659	47	3	-0.0966308	0.0221905	-4.3546	0.000128102	0.00262108	1	Body		HDAC4	cg06478504;cg17939889;cg14020052
7	151137476	151137882	407	3	0.0276678	0.00635458	4.35399	0.000128323	0.00262414	1	TSS1500	S_Shore	CRYGN	cg22830895;cg16044810;cg23666844
19	6008033	6008127	95	3	0.0464175	0.0106655	4.3521	0.000129021	0.00263314	1	Body	Island	RFX2	cg14864365;cg25242498;cg27486812
16	58718915	58718971	57	3	0.0475116	0.0109271	4.34804	0.000130525	0.00265469	1	TSS1500	S_Shore	SLC38A7	cg07424912;cg06073139;cg04229059
1	24191740	24192033	294	3	-0.0167007	0.003842	-4.34689	0.000130958	0.0026614	1	Body	N_Shelf	FUCA1	cg08896387;cg16906859;cg05160751
1	40769669	40769744	76	3	0.0353808	0.00814108	4.34596	0.000131306	0.0026658	1	Body	Island	COL9A2	cg02576915;cg07575466;cg26791464
2	238578376	238578491	116	3	0.0415597	0.0095644	4.34525	0.000131572	0.0026695	1	Body		LRRFIP1	cg08063160;cg03504039;cg22734058
7	157782817	157782916	100	3	0.0555714	0.0128058	4.33954	0.000133735	0.00270491	1	Body		PTPRN2	cg05434870;cg08106847;cg12510614
1	186265270	186265765	496	3	0.0416135	0.00958939	4.33954	0.000133738	0.00270491	1	TSS200;Body;1stExon;5'UTR		PRG4;MIR548F1	cg00066270;cg24669741;cg12626411
22	38863594	38863644	51	3	0.0191672	0.00441688	4.33953	0.000133741	0.00270491	1	TSS1500	N_Shore	KDELR3	cg00352043;cg18766864;cg17397004
1	212207806	212208183	378	3	0.0284037	0.00654707	4.33839	0.000134178	0.0027113	1	Body;TSS1500	N_Shore	INTS7;DTL	cg02451670;cg03938043;cg13187936
16	1585644	1586043	400	3	0.0570068	0.0131412	4.33804	0.000134313	0.00271331	1	Body	S_Shore;N_Shore	IFT140;TMEM204	cg09757087;cg00977403;cg05977523
22	25758737	25759225	489	3	0.0132831	0.00306282	4.33689	0.000134752	0.00271903	1	TSS1500;5'UTR	S_Shelf	LRP5L	cg20352728;cg07158055;cg08369295
11	128419199	128419512	314	3	0.048439	0.0111719	4.33579	0.000135178	0.00272433	1	Body	Island	ETS1	cg23774988;cg01900413;cg24065451
12	122252471	122252646	176	3	0.0197505	0.00455596	4.33509	0.00013545	0.0027292	1	Body	N_Shelf	SETD1B	cg01307526;cg26419957;cg01093801
22	33196328	33196627	300	5	0.0632935	0.0146044	4.33385	0.000135929	0.00273766	1	Body;TSS1500;TSS200	N_Shore	SYN3;TIMP3	cg12498887;cg07972762;cg14456116;cg01350190;cg22687380
6	34984836	34984953	118	4	0.0465399	0.0107481	4.33006	0.000137407	0.00276139	1	Body		ANKS1A	cg08194377;cg02665650;cg07207982;cg08188318
14	90862618	90862960	343	3	0.0284804	0.00658559	4.32466	0.000139544	0.00279092	1	TSS1500	N_Shore	CALM1	cg18087520;cg20250935;cg21086878
7	29519388	29519656	269	6	0.0499514	0.0115702	4.31723	0.000142539	0.00283304	1	TSS200;Body;5'UTR;1stExon		CHN2	cg02844647;cg04635849;cg03100044;cg21251563;cg16920620;cg00615485
1	230416880	230417096	217	3	0.0434948	0.0100768	4.31635	0.000142898	0.00283763	1	3'UTR	S_Shore	GALNT2	cg24401487;cg12526197;cg17954142
14	75800724	75801023	300	3	-0.0528849	0.0122589	-4.31402	0.000143852	0.00285133	1				cg00681462;cg16487097;cg16379283
17	9802783	9802860	78	3	0.0615114	0.0142599	4.31359	0.000144029	0.00285453	1	Body		RCVRN	cg00810710;cg20207911;cg14181409
11	70211301	70211531	231	3	-0.032826	0.00761136	-4.31276	0.000144369	0.0028585	1	Body		PPFIA1	cg14999168;cg14088196;cg25574765
5	133914473	133914676	204	3	0.0154315	0.0035785	4.31229	0.000144562	0.00286171	1	Body		PHF15	cg07525804;cg01053196;cg13646941
6	13274151	13274354	204	5	-0.0431968	0.0100194	-4.31131	0.000144967	0.00286788	1	Body		PHACTR1	cg06879394;cg21538684;cg20827128;cg07912922;cg00460589
9	27109111	27109492	382	3	0.0707714	0.0164276	4.30808	0.000146309	0.00288837	1	TSS200;5'UTR;1stExon		TEK	cg01284193;cg04995717;cg09827833
6	163730368	163730853	486	4	-0.0292515	0.00679538	-4.30462	0.000147761	0.00291063	1	Body		PACRG	cg04978831;cg08555556;cg06638568;cg21484573
12	56472617	56472874	258	3	0.020634	0.00479631	4.30206	0.000148847	0.00292793	1	TSS1500	N_Shore;Island	ERBB3	cg26344379;cg19258882;cg26929894
13	113611440	113611873	434	6	0.0350478	0.0081485	4.30114	0.000149239	0.00293345	1				cg13515064;cg13720737;cg14503636;cg03683166;cg15444621;cg18080733
15	101991512	101991886	375	5	0.0572553	0.0133139	4.30041	0.000149549	0.00293625	1	Body		PCSK6	cg24390590;cg10453419;cg21230427;cg14831085;cg07983363
8	18666313	18666598	286	5	0.0664989	0.0154679	4.29917	0.000150078	0.00294397	1	Body;1stExon;5'UTR;TSS200		PSD3	cg09988291;cg12065800;cg11818841;cg04249541;cg21055546
1	89989507	89989925	419	4	0.0235724	0.0054878	4.29542	0.000151691	0.00296832	1	TSS1500	N_Shore;Island	LRRC8B	cg01128109;cg18169869;cg16298481;cg08128789
4	69216077	69216111	35	3	0.0488169	0.0113726	4.2925	0.00015296	0.00298443	1	TSS1500	S_Shore	YTHDC1	cg01804429;cg04094193;cg27196999
7	150786044	150786082	39	3	0.0870572	0.0202899	4.29067	0.000153759	0.00299669	1	Body	S_Shore	AGAP3	cg25788549;cg22169990;cg21887193
20	57875318	57875703	386	9	0.0050804	0.00118426	4.28994	0.000154081	0.00300199	1	TSS200;5'UTR;1stExon	Island	EDN3	cg16205854;cg09005679;cg04048259;cg17146570;cg08318212;cg20910807;cg02081277;cg10469717;cg19194373
3	195623338	195623792	455	3	0.040367	0.00941722	4.28651	0.000155596	0.00302348	1	TSS1500;5'UTR	S_Shore	TNK2	cg00651401;cg21642245;cg23548201
15	26047382	26047653	272	3	-0.021401	0.00499405	-4.2853	0.000156133	0.0030301	1	Body		ATP10A	cg18256640;cg15531450;cg11557546
10	134377343	134377481	139	3	-0.0244425	0.00570585	-4.28375	0.000156824	0.00304094	1	Body		INPP5A	cg20456620;cg02465282;cg09838169
19	1438017	1438084	68	3	0.0299074	0.00699382	4.27626	0.000160212	0.00309168	1	TSS1500	N_Shore	RPS15	cg18094404;cg19716018;cg13266292
4	42122106	42122161	56	3	0.0633732	0.0148214	4.2758	0.000160421	0.00309438	1	Body		BEND4	cg27661315;cg22097249;cg22745397
7	139528673	139529130	458	3	-0.027239	0.00637159	-4.27507	0.000160755	0.00309855	1	5'UTR;TSS1500;TSS200;Body;1stExon		TBXAS1	cg14116596;cg05711445;cg12104698
1	834183	834356	174	3	-0.0337609	0.00789846	-4.27437	0.000161077	0.00310157	1				cg13938959;cg12445832;cg23999112
15	79237145	79237381	237	4	0.00410513	0.000961714	4.26855	0.000163769	0.00313822	1	Body;1stExon;5'UTR	Island	CTSH	cg17922215;cg07448499;cg25744700;cg27559595
11	130542491	130542897	407	3	0.0291684	0.00683744	4.26598	0.000164973	0.00315505	1				cg13125510;cg26074326;cg16270990
9	138554641	138555074	434	3	0.038999	0.00914672	4.26371	0.000166042	0.00317022	1	TSS1500;TSS200		LCN9	cg05025211;cg13555662;cg09437162
10	79110632	79111034	403	3	0.0287336	0.00674333	4.26104	0.000167314	0.00319053	1	Body		KCNMA1	cg19972648;cg04308589;cg12383650
9	117692745	117693010	266	3	-0.0414142	0.009732	-4.25547	0.000169988	0.00322592	1	1stExon;5'UTR;TSS200;TSS1500		TNFSF8	cg27631256;cg19343707;cg24443250
3	13083477	13083974	498	4	0.048002	0.0112803	4.2554	0.000170022	0.00322613	1	Body		IQSEC1	cg08099661;cg12579534;cg01678313;cg00804179
3	197639792	197639960	169	3	0.0341672	0.00803366	4.25301	0.000171183	0.00324212	1	Body		IQCG	cg01328500;cg16796272;cg11938367
7	67319320	67319485	166	3	0.0612184	0.0143958	4.25253	0.000171418	0.00324524	1				cg26828601;cg15287895;cg14080048
15	76005861	76006143	283	3	0.0530363	0.0124784	4.25024	0.000172539	0.00326144	1	TSS1500		CSPG4	cg21460582;cg02400942;cg03238581
3	71180032	71180071	40	4	-0.0817108	0.0192264	-4.24993	0.000172692	0.00326331	1	Body		FOXP1	cg23067085;cg22076311;cg18166376;cg21836903
19	12779057	12779373	317	3	0.0331527	0.00780318	4.24861	0.000173337	0.00327307	1	TSS1500;3'UTR;5'UTR;Body	N_Shore	MAN2B1;C19orf56;MORG1	cg26782451;cg00033773;cg13086467
3	141042988	141043480	493	3	-0.0350615	0.0082538	-4.24792	0.000173679	0.00327691	1	TSS200;1stExon;5'UTR		ZBTB38	cg17495555;cg12690119;cg02004979
1	54520114	54520450	337	3	-0.0491613	0.0115952	-4.2398	0.000177739	0.00332834	1	Body;TSS1500	S_Shore	C1orf83;TMEM59	cg08526412;cg01182697;cg20793071
7	99016977	99017475	499	6	0.0104234	0.00246013	4.23692	0.000179202	0.00334578	1	Body;3'UTR	Island;S_Shore	BUD31;PTCD1	cg03695448;cg10337422;cg03751649;cg04400944;cg06934110;cg05830961
11	121297557	121297737	181	3	0.0363931	0.00859534	4.23406	0.00018067	0.00336669	1		N_Shore		cg09412654;cg02366262;cg22136098
1	11714218	11714254	37	3	0.0421825	0.00997238	4.22993	0.000182802	0.00339297	1	TSS1500;Body;TSS200	Island	FBXO44;FBXO2	cg05796704;cg22697136;cg01420388
8	8998461	8998853	393	3	0.0110079	0.0026026	4.22958	0.000182985	0.00339436	1	Body		PPP1R3B	cg20515095;cg11945845;cg26628496
11	71709837	71709978	142	4	-0.0336444	0.00795832	-4.22758	0.00018403	0.00340858	1	TSS200;TSS1500;5'UTR;1stExon		IL18BP	cg09383860;cg08430407;cg26149678;cg16749930
14	104314734	104315223	490	4	0.0349157	0.00826209	4.22602	0.000184848	0.00341942	1	TSS1500	Island;S_Shore	PPP1R13B	cg00662002;cg20066488;cg09270255;cg10541843
1	156181926	156182246	321	3	0.0312187	0.00738879	4.22514	0.000185313	0.00342578	1	TSS1500;3'UTR	N_Shore	PMF1;SLC25A44	cg21139821;cg11075509;cg24008892
6	170525018	170525514	497	3	-0.0246843	0.00584532	-4.22291	0.000186488	0.00344162	1				cg06531476;cg04450052;cg01345395
4	116034871	116035232	362	4	0.0480601	0.0113845	4.22155	0.000187213	0.00345188	1	1stExon;5'UTR;TSS200;TSS1500		NDST4	cg09511421;cg26869131;cg14204430;cg27063986
13	44947247	44947611	365	3	0.0343794	0.00816263	4.21181	0.000192469	0.00352969	1	TSS1500	N_Shore;Island	SERP2	cg03917803;cg01226614;cg16021126
8	142441415	142441588	174	3	0.0397853	0.00944847	4.21077	0.000193039	0.00353732	1	3'UTR	S_Shore	PTP4A3	cg18584803;cg04150639;cg16331565
15	99966833	99967055	223	3	0.0310055	0.00736827	4.20798	0.000194574	0.00355895	1				cg26561631;cg11464885;cg17893742
4	6052527	6052554	28	3	0.0610109	0.0144991	4.20791	0.000194615	0.00355895	1	Body		JAKMIP1	cg18680626;cg09199014;cg22231101
2	242566890	242566940	51	3	-0.0281591	0.00669203	-4.20785	0.000194643	0.00355895	1	Body		THAP4	cg21133251;cg09273030;cg26500934
2	158184192	158184543	352	3	0.0155827	0.0037045	4.20643	0.000195432	0.00357014	1	TSS200;TSS1500		ERMN	cg14022550;cg21563471;cg05081953
21	46268755	46269191	437	4	0.017408	0.00414015	4.20468	0.000196404	0.00358577	1		N_Shore;Island		cg10848140;cg11438134;cg11950982;cg08823554
12	7342888	7343020	133	3	0.025035	0.00595504	4.204	0.000196785	0.00358988	1	5'UTR;TSS200;Body;1stExon	S_Shore	PEX5	cg18468125;cg15028756;cg15754084
10	134827236	134827454	219	3	-0.0485088	0.0115404	-4.20338	0.000197134	0.00359373	1		S_Shore		cg19683821;cg18229196;cg04659961
6	79944542	79944830	289	4	-0.0138464	0.00329481	-4.2025	0.000197625	0.00360055	1	TSS200;TSS1500	Island;S_Shore	HMGN3	cg14080940;cg17832805;cg13176979;cg23118964
14	103150012	103150300	289	3	0.043071	0.0102559	4.19962	0.000199252	0.00362311	1	Body		RCOR1	cg04801085;cg19777001;cg13155549
1	19410738	19411106	369	3	0.0185286	0.00441505	4.19668	0.00020092	0.00364399	1	Body		UBR4	cg15603964;cg21863016;cg13387374
8	17394958	17395271	314	3	-0.0474571	0.0113126	-4.19506	0.000201846	0.00365573	1	TSS1500;5'UTR		SLC7A2	cg16906456;cg04053163;cg22416376
16	68772225	68772469	245	3	0.0450069	0.0107349	4.19256	0.000203282	0.0036745	1	Body	Island;S_Shore	CDH1	cg01251360;cg24765079;cg09406989
12	54446289	54446576	288	5	0.0185432	0.00442361	4.19188	0.00020368	0.0036806	1	5'UTR;TSS1500	N_Shore	HOXC4	cg22370252;cg05992786;cg03416628;cg25975485;cg08712054
2	232055229	232055581	353	3	0.0353786	0.00844027	4.19165	0.000203811	0.00368189	1				cg27665808;cg07929768;cg27383418
16	70624354	70624430	77	3	0.0387031	0.00923881	4.18918	0.000205243	0.00369985	1				cg27665571;cg10485485;cg00636508
1	8377787	8377868	82	3	0.0480717	0.0115005	4.17996	0.000210684	0.00377381	1		Island		cg00341060;cg07171527;cg12907988
12	129127968	129128018	51	3	0.0773732	0.0185142	4.17913	0.000211186	0.0037807	1	Body		TMEM132C	cg17734698;cg17062305;cg14479837
1	199717229	199717464	236	3	0.0450617	0.0107826	4.17911	0.000211193	0.0037807	1				cg12810297;cg22607266;cg12664749
16	474271	474528	258	4	0.0486154	0.01164	4.17659	0.000212708	0.00379928	1	TSS1500	N_Shore	RAB11FIP3	cg09555736;cg02102075;cg06502279;cg03363565
17	78195418	78195518	101	4	0.0338728	0.00811161	4.17584	0.000213166	0.00380641	1	Body;TSS1500	S_Shore	SLC26A11;SGSH	cg25561754;cg10930502;cg07675682;cg05140736
6	30104295	30104709	415	6	-0.0363537	0.00871004	-4.17376	0.000214423	0.00382327	1	TSS1500;TSS200;1stExon;5'UTR		TRIM40	cg10848828;cg09196959;cg07405796;cg01190484;cg06365108;cg01506341
6	42988922	42989179	258	3	0.02525	0.00605203	4.17215	0.000215405	0.00383744	1	3'UTR;TSS1500	N_Shore;Island	KLHDC3;C6orf153	cg11000707;cg09478591;cg05777492
12	110270636	110271031	396	5	0.0178148	0.00427012	4.17196	0.000215524	0.00383918	1	5'UTR	N_Shore;Island	TRPV4	cg05587419;cg19615059;cg10475953;cg18306456;cg07537147
22	39353495	39353650	156	3	-0.0447162	0.0107217	-4.17061	0.000216349	0.00385116	1	TSS200;1stExon;5'UTR		APOBEC3A	cg24360617;cg27504369;cg21345826
10	134332277	134332442	166	3	0.041055	0.00984395	4.17059	0.000216364	0.00385116	1				cg17247873;cg00149455;cg14680921
11	63852804	63853037	234	5	0.0647844	0.0155436	4.16791	0.000218014	0.00387267	1	Body	Island	MACROD1	cg02374207;cg04683210;cg19324462;cg15769472;cg16519399
18	3011810	3012017	208	4	0.0427473	0.0102585	4.16702	0.000218566	0.00387915	1	5'UTR;1stExon;TSS200	N_Shore	LPIN2	cg15052335;cg16857548;cg12052497;cg10904070
15	26869577	26869667	91	3	-0.0116774	0.00280386	-4.16475	0.000219975	0.00389922	1	Body		GABRB3	cg07316217;cg03857572;cg02793656
11	62414563	62414786	224	3	0.0313637	0.00753413	4.16289	0.000221141	0.00391536	1	TSS1500;Body	S_Shore	GANAB;INTS5	cg05962404;cg12954619;cg16260700
20	39126551	39127000	450	3	-0.0447033	0.0107417	-4.16168	0.000221899	0.00392613	1				cg18523886;cg07954691;cg27638284
6	170559115	170559437	323	6	0.0147836	0.00355811	4.15488	0.000226214	0.0039856	1				cg17101681;cg17254904;cg12035402;cg06473102;cg02191483;cg20391436
19	55740188	55740682	495	3	0.0209469	0.00504196	4.15451	0.000226451	0.00398673	1	5'UTR;1stExon;TSS200		TMEM86B	cg26457013;cg18341493;cg01076838
17	37782302	37782685	384	3	0.0709189	0.0170726	4.15396	0.000226807	0.00399108	1	TSS1500	N_Shore	PPP1R1B	cg05897163;cg00961617;cg15070513
10	131323903	131324189	287	4	0.0663112	0.015973	4.15147	0.000228415	0.00401171	1	Body		MGMT	cg23004031;cg07828472;cg25974017;cg13171643
6	25027586	25028080	495	5	-0.0181124	0.00436584	-4.14866	0.000230236	0.00403484	1				cg24994319;cg06657721;cg06008435;cg11435441;cg06019763
1	39920611	39920707	97	3	0.0206539	0.00498419	4.14387	0.000233382	0.00407289	1	Body		MACF1	cg14082530;cg00790970;cg10198749
17	78694592	78694856	265	3	0.0465544	0.0112365	4.14313	0.000233873	0.00407951	1	Body		RPTOR	cg26733897;cg16918327;cg25673241
16	84163803	84163961	159	4	0.0152903	0.00369216	4.14129	0.000235099	0.0040952	1	Body		HSDL1	cg06485166;cg03380791;cg07384019;cg03244796
2	242808427	242808907	481	5	0.0228572	0.00551937	4.14128	0.000235106	0.0040952	1		Island;S_Shore		cg11229343;cg05507490;cg23217153;cg08277216;cg03054026
7	100486248	100486423	176	3	0.0372233	0.00899116	4.13999	0.000235964	0.00410508	1	3'UTR;1stExon	N_Shore	SRRT;UFSP1	cg25224090;cg14016363;cg00621899
7	55432402	55432692	291	3	0.0223928	0.00540894	4.13995	0.000235987	0.00410509	1	TSS1500	N_Shore	LANCL2	cg11850943;cg05979484;cg11552287
12	57584929	57585184	256	4	0.0287412	0.00694269	4.13978	0.000236104	0.00410559	1	Body		LRP1	cg09659163;cg18443392;cg01515074;cg19258868
11	71752919	71752997	79	3	0.0221771	0.00535713	4.13974	0.000236131	0.00410559	1	5'UTR		NUMA1	cg03350366;cg05768620;cg17997463
1	222987586	222987845	260	3	0.0469208	0.011353	4.1329	0.000240746	0.00416035	1		N_Shore		cg21908664;cg02150344;cg22352176
3	122785328	122785650	323	3	0.0351704	0.00851172	4.13199	0.000241369	0.00417032	1	TSS1500	N_Shore	PDIA5	cg11496747;cg00439384;cg10098541
10	405182	405362	181	3	0.00835545	0.00202303	4.13016	0.00024262	0.0041888	1	Body	N_Shelf	DIP2C	cg07983394;cg20595750;cg18074403
2	242598543	242598843	301	3	0.0233236	0.00564855	4.12914	0.000243324	0.00419858	1	Body		ATG4B	cg20707601;cg20571513;cg00771084
10	74057977	74058092	116	3	0.00949148	0.00229989	4.12693	0.000244852	0.00421951	1		Island;S_Shore		cg04973995;cg01674036;cg22998476
20	1448437	1448637	201	4	-0.0374876	0.00908819	-4.12487	0.000246282	0.00423906	1	TSS200;TSS1500	S_Shore	NSFL1C	cg01244043;cg05210338;cg27379887;cg27172866
8	143437525	143437988	464	6	0.0267384	0.00648335	4.12417	0.000246773	0.00424534	1	5'UTR		TSNARE1	cg15422033;cg25827936;cg06541938;cg09236762;cg11211512;cg22288223
6	39282316	39282532	217	3	-0.0401636	0.00974092	-4.12319	0.000247456	0.00425306	1	TSS200;3'UTR;TSS1500	S_Shore	KCNK17;KCNK16	cg06347083;cg13075951;cg02611419
15	92944664	92944756	93	3	0.052992	0.0128528	4.123	0.000247587	0.00425457	1	Body		ST8SIA2	cg05787129;cg10549480;cg23928920
19	57610536	57610971	436	5	0.0302351	0.00733388	4.12266	0.000247824	0.00425705	1		N_Shore;Island;S_Shore		cg22825191;cg26682068;cg06558502;cg22759823;cg15734230
6	33401480	33401542	63	5	0.0413033	0.0100203	4.12198	0.000248306	0.00426329	1	Body		SYNGAP1	cg27530576;cg15448210;cg14928932;cg06373648;cg03866862
20	19915716	19916087	372	7	-0.0532478	0.0129193	-4.12158	0.000248588	0.00426659	1	Body		RIN2	cg26232247;cg26396492;cg09035925;cg04466743;cg04750536;cg03512414;cg18952506
10	99472988	99473206	219	4	0.0388904	0.00943818	4.12054	0.000249317	0.00427412	1	TSS1500	N_Shore;Island	MARVELD1	cg23733123;cg25355803;cg27165884;cg06679087
3	42742993	42743203	211	3	-0.0430845	0.010457	-4.12018	0.000249573	0.00427661	1	Body;5'UTR;TSS200		HHATL	cg24938727;cg07864883;cg24576945
17	45330862	45330929	68	3	0.047187	0.0114565	4.11879	0.000250552	0.0042871	1	TSS1500	N_Shore;Island	ITGB3	cg17185639;cg12537162;cg12683944
11	1252192	1252312	121	3	0.0504159	0.0122411	4.11856	0.000250716	0.0042887	1	Body	Island	MUC5B	cg27661209;cg16842717;cg14973973
10	93334974	93335196	223	4	0.0523651	0.0127384	4.11082	0.000256265	0.00436132	1	Body		LOC100188947	cg23697796;cg19192065;cg00526835;cg27002303
22	48027641	48027921	281	4	0.0125748	0.00306067	4.10852	0.000257939	0.00438534	1		Island;S_Shore		cg10956848;cg14752348;cg08040429;cg14319657
15	74164753	74164906	154	3	0.0434383	0.0105751	4.10759	0.000258617	0.00439403	1	TSS1500		TBC1D21	cg19385388;cg08678055;cg22708944
19	35715624	35715976	353	3	0.0340939	0.00830757	4.10395	0.00026129	0.0044284	1	Body	Island	FAM187B	cg23495820;cg07819892;cg08833636
15	74528243	74528719	477	6	-0.0462119	0.0112604	-4.10392	0.000261314	0.0044284	1	TSS1500;TSS200;1stExon;5'UTR		CCDC33	cg14860680;cg19637113;cg07696006;cg02390801;cg04198210;cg02079584
6	31660861	31661178	318	4	0.0182474	0.00444934	4.10115	0.000263365	0.00445572	1	Body		BAT5	cg14780115;cg23617236;cg25729545;cg17353177
1	1613911	1614009	99	3	0.0156701	0.00382129	4.10074	0.000263672	0.0044585	1	Body;5'UTR		CDK11B;LOC728661	cg21106418;cg10065215;cg12042834
7	18127112	18127503	392	3	0.0512389	0.0125064	4.09702	0.000266459	0.00449199	1		S_Shore		cg06962918;cg06977285;cg09494378
6	33386967	33387089	123	4	0.0542436	0.013245	4.09539	0.000267693	0.00450743	1	TSS1500	S_Shore	CUTA;SYNGAP1	cg02652579;cg25767433;cg01320573;cg18352916
3	47450718	47451026	309	6	0.0163753	0.0040003	4.09351	0.000269113	0.00452843	1	Body		PTPN23	cg24961958;cg25370869;cg17250615;cg25147100;cg24582781;cg16850917
15	58844359	58844583	225	3	0.0341217	0.00833728	4.09267	0.000269753	0.00453713	1	Body		LIPC	cg24848787;cg05337681;cg21674010
6	31683051	31683352	302	6	0.0290244	0.00709247	4.09228	0.000270052	0.00454008	1	TSS1500;TSS200;Body		LY6G6E;LY6G6D	cg09286468;cg08342194;cg19240857;cg10189661;cg20288341;cg05218245
12	132979486	132979749	264	3	0.0340684	0.00832886	4.0904	0.000271489	0.00455923	1		N_Shelf		cg04041568;cg06838439;cg17182596
12	3862575	3862810	236	4	0.0373205	0.00912428	4.09024	0.000271612	0.00456006	1	TSS1500	Island;S_Shore	EFCAB4B	cg21723903;cg03535793;cg14759043;cg22221074
4	157996959	157997086	128	4	0.0444295	0.010865	4.08924	0.000272378	0.00457107	1	TSS1500;TSS200	N_Shore	GLRB	cg10120856;cg24568468;cg18344745;cg07084358
2	97166001	97166422	422	3	0.0420505	0.0102873	4.08761	0.000273635	0.00458453	1	Body	N_Shore;Island	NEURL3	cg06726490;cg22880770;cg18145105
17	72436362	72436751	390	3	-0.0167298	0.00409369	-4.08672	0.000274329	0.00459435	1	Body		GPRC5C	cg16481791;cg23986185;cg16557906
13	114187104	114187548	445	3	0.0461981	0.011309	4.08508	0.000275602	0.00460896	1	Body	Island;S_Shore	TMCO3	cg22352450;cg24554439;cg06069407
1	32802033	32802312	280	7	0.0239842	0.00587259	4.08409	0.000276374	0.00461976	1	TSS200;TSS1500	Island;S_Shore	MARCKSL1	cg00556029;cg00082497;cg09072560;cg02398682;cg06434451;cg04348222;cg06221946
16	1396337	1396608	272	3	0.0299647	0.00734032	4.08221	0.000277842	0.00463503	1	Body	N_Shore	BAIAP3	cg26701043;cg08996483;cg01893560
5	178487716	178488100	385	4	0.0260283	0.00637703	4.08157	0.000278341	0.00464154	1	5'UTR	Island;S_Shore	ZNF354C	cg04488521;cg19025430;cg06659791;cg16091952
6	32135083	32135231	149	5	0.0102647	0.00251618	4.07947	0.000279998	0.00465875	1	Body	Island;S_Shore	EGFL8	cg13197308;cg03488588;cg11108115;cg08472222;cg17208278
7	76026556	76026648	93	3	0.0402686	0.0098796	4.07593	0.00028281	0.00469374	1	Body;TSS1500;TSS200	N_Shore	SRCRB4D;ZP3	cg16772533;cg19701531;cg14667235
8	142302158	142302390	233	3	0.049634	0.0121827	4.07414	0.000284243	0.00471147	1				cg10307904;cg17640147;cg26889564
18	33233658	33234096	439	3	-0.0264071	0.00648223	-4.07376	0.000284546	0.00471565	1	TSS1500		GALNT1	cg10130071;cg16741573;cg05714729
15	27184766	27185073	308	3	0.0444629	0.0109186	4.07224	0.000285774	0.00473227	1	Body		GABRA5	cg23915487;cg07042729;cg09171565
14	103576399	103576818	420	3	0.0441311	0.0108378	4.07198	0.000285982	0.00473432	1	Body;3'UTR		C14orf73	cg20598457;cg11842450;cg01623825
1	44497352	44497694	343	4	0.0316639	0.00777734	4.0713	0.000286528	0.00474123	1	TSS1500	S_Shore	SLC6A9	cg12133952;cg04833514;cg04093149;cg18183642
13	101315254	101315400	147	3	-0.0180885	0.0044446	-4.06976	0.000287781	0.00475555	1	Body		TMTC4	cg19349476;cg25270899;cg23428192
16	50701064	50701535	472	3	-0.0240703	0.00591606	-4.06865	0.000288683	0.0047679	1	3'UTR		SNX20	cg03699843;cg00921350;cg06207201
19	2588241	2588629	389	4	0.0514705	0.0126622	4.06488	0.000291765	0.00480843	1	5'UTR	N_Shore;Island;S_Shore	GNG7	cg24788034;cg18754118;cg16701848;cg02309655
17	79892777	79893236	460	5	0.010823	0.0026629	4.06439	0.000292173	0.00481343	1	Body	Island;N_Shore	PYCR1	cg26181743;cg13753550;cg10964994;cg19846318;cg13360495
11	68830440	68830561	122	3	0.0147138	0.00362259	4.06169	0.000294402	0.00483965	1	Body		TPCN2	cg11648404;cg22748539;cg23671189
15	74592566	74592786	221	3	-0.0328891	0.00811107	-4.05484	0.000300142	0.0049152	1	Body		CCDC33	cg04629595;cg21565421;cg05926586
17	80251467	80251697	231	3	0.0408135	0.0100671	4.05416	0.00030072	0.00492178	1		Island;S_Shore		cg20032370;cg23404330;cg06489606
9	137030555	137030823	269	3	0.0263336	0.00649548	4.05415	0.000300731	0.00492178	1	TSS1500	Island;S_Shore	RNU6ATAC	cg06638811;cg03997643;cg13532004
10	133087013	133087135	123	3	0.0244916	0.00604252	4.05322	0.000301517	0.00493245	1	Body		TCERG1L	cg12455797;cg18327147;cg26470482
16	2749387	2749792	406	4	0.0127253	0.00313983	4.05287	0.000301814	0.00493599	1	Body	S_Shelf	KCTD5	cg04577451;cg26599871;cg03966955;cg16765068
16	4103161	4103225	65	3	0.0432844	0.0106883	4.0497	0.000304523	0.00496838	1	Body		ADCY9	cg06223834;cg01207684;cg05765011
2	202004649	202004875	227	3	0.0431484	0.010657	4.04883	0.000305275	0.00497745	1	Body		CFLAR	cg16198734;cg26627956;cg23681745
7	2423231	2423467	237	4	0.0206625	0.0051061	4.04663	0.000307167	0.00500174	1		S_Shelf		cg05985135;cg22348713;cg26947817;cg10152684
16	70688052	70688171	120	3	0.0199966	0.00494434	4.04434	0.000309159	0.00502795	1	Body		IL34	cg00618711;cg06563504;cg02602352
4	40198392	40198776	385	4	-0.0383352	0.00948078	-4.04346	0.000309924	0.00503703	1	TSS200;5'UTR;1stExon		RHOH	cg05658107;cg26296101;cg00804392;cg11903057
2	190044504	190044638	135	4	0.0164491	0.00406844	4.0431	0.000310236	0.00503867	1	1stExon;5'UTR;TSS200		COL5A2	cg09211763;cg07875385;cg22774472;cg10765212
15	63673013	63673502	490	3	0.0305652	0.00756211	4.04188	0.000311304	0.00505123	1	Body	N_Shore	CA12	cg23931734;cg04192393;cg15755265
16	31120226	31120649	424	3	0.0260812	0.00645826	4.03843	0.000314351	0.00508899	1	5'UTR;Body	Island	BCKDK	cg06512974;cg02635623;cg01038597
10	129868087	129868324	238	3	0.0266562	0.00660194	4.03763	0.000315058	0.00509731	1	Body		PTPRE	cg00982799;cg24016995;cg08787083
4	7289482	7289723	242	4	-0.0348137	0.00862452	-4.03659	0.000315976	0.00510785	1	Body		SORCS2	cg13735645;cg14383572;cg25091367;cg21005218
10	50323708	50323832	125	4	0.0316911	0.0078552	4.03441	0.000317923	0.00513281	1	TSS200;TSS1500	Island;S_Shore	C10orf72	cg24139737;cg06484553;cg23956385;cg08427977
1	180882591	180882681	91	3	0.0470191	0.0116561	4.03387	0.000318412	0.00513777	1	Body	Island;S_Shore	KIAA1614	cg02156380;cg19708901;cg06692785
3	127788457	127788573	117	3	0.0175488	0.00435086	4.0334	0.000318826	0.00514221	1	Body;3'UTR		SEC61A1	cg01721450;cg13264018;cg20849127
17	3600356	3600514	159	4	0.0438897	0.0108829	4.0329	0.000319279	0.00514657	1	TSS1500	S_Shore	P2RX5	cg03828109;cg06066088;cg13246592;cg03317245
17	77901030	77901224	195	3	0.0417515	0.0103529	4.03285	0.000319327	0.0051469	1		N_Shore;Island		cg09130658;cg11339839;cg05483571
18	43652437	43652594	158	4	0.0192652	0.00477724	4.03271	0.00031945	0.0051484	1	TSS200;TSS1500	Island;S_Shore	PSTPIP2	cg14304186;cg26226511;cg16730908;cg00532474
6	31650930	31651362	433	13	0.0354019	0.00878027	4.03199	0.000320101	0.00515576	1		Island;S_Shore		cg06460587;cg18576957;cg08624648;cg25417675;cg01297670;cg02169713;cg20435535;cg04386400;cg11540476;cg25769566;cg11991824;cg13740929;cg24520975
8	11451041	11451312	272	3	0.038299	0.00949947	4.0317	0.00032036	0.00515812	1				cg00835249;cg22006708;cg15952840
17	77111684	77112021	338	3	0.0508115	0.0126223	4.02554	0.000325962	0.00522909	1	Body;5'UTR		HRNBP3	cg19617355;cg08866991;cg22114424
5	5033993	5034303	311	3	-0.0501616	0.0124662	-4.02382	0.000327542	0.00524666	1	TSS1500;TSS200		LOC340094	cg08596532;cg13453847;cg10435838
19	48497737	48498031	295	4	0.0333705	0.00829631	4.02234	0.000328913	0.00526496	1	TSS200;1stExon;5'UTR		ELSPBP1	cg08981777;cg25961432;cg01975505;cg19404979
12	124371660	124371801	142	3	0.0444158	0.0110472	4.02055	0.000330574	0.00528557	1	Body		DNAH10	cg26639596;cg22457172;cg10902909
2	26915207	26915355	149	3	0.0295246	0.00734577	4.01926	0.000331771	0.00529884	1	TSS1500	N_Shore	KCNK3	cg05782445;cg20491914;cg18327056
7	3221150	3221373	224	3	0.0762749	0.0189802	4.01865	0.000332344	0.0053051	1				cg25704036;cg25403488;cg18002126
19	1851750	1852165	416	5	0.0412543	0.0102696	4.01713	0.000333769	0.00532415	1		Island		cg08620751;cg13382072;cg11434705;cg07355926;cg05006231
6	152130058	152130332	275	3	0.0484147	0.0120536	4.01662	0.000334247	0.00532888	1	Body	S_Shore	ESR1	cg04063345;cg15626350;cg00601836
17	78800574	78800806	233	5	-0.0327014	0.00815286	-4.01103	0.000339542	0.00539379	1	Body	S_Shore	RPTOR	cg16636468;cg25337513;cg07126783;cg16638092;cg08939850
11	2612781	2612876	96	3	0.0277855	0.00693081	4.00899	0.0003415	0.00541672	1	Body		KCNQ1	cg09315662;cg21695475;cg13742956
6	32134748	32135070	323	11	0.0227135	0.00566955	4.00623	0.000344158	0.00544548	1	Body	Island	EGFL8	cg27230140;cg12619728;cg16468631;cg21120698;cg07608094;cg24328676;cg25263135;cg05850971;cg02769614;cg17527814;cg16793249
16	89344173	89344383	211	3	0.0307037	0.00766767	4.00431	0.000346015	0.00546687	1	Body	N_Shore	ANKRD11	cg03507846;cg08927754;cg26747517
11	30605411	30605797	387	5	0.0469016	0.0117137	4.00401	0.000346309	0.00547057	1	5'UTR	N_Shore;Island	MPPED2	cg16032894;cg16820616;cg11972677;cg13342435;cg25339073
7	4921827	4922039	213	3	0.0389605	0.00973386	4.00257	0.000347712	0.00548943	1	5'UTR	N_Shore	RADIL	cg04816699;cg25266895;cg03229627
2	85640810	85641254	445	5	0.0068577	0.00171421	4.00051	0.000349735	0.00551853	1		N_Shore;Island		cg16437908;cg02242344;cg16838838;cg21654383;cg07245678
16	88846234	88846723	490	3	0.0338078	0.00845263	3.99968	0.000350551	0.00552761	1	Body	S_Shore	FAM38A	cg07326016;cg16641055;cg04602696
12	49937852	49938018	167	3	0.0258672	0.00647067	3.99761	0.000352597	0.00555273	1	Body		KCNH3	cg08876130;cg09239106;cg25738529
11	674556	674687	132	3	0.0123358	0.00308841	3.99423	0.000355957	0.00559197	1	Body		DEAF1	cg26276611;cg08062174;cg14353422
20	60886007	60886158	152	3	0.0221494	0.00554947	3.99127	0.000358933	0.00562746	1	Body	Island	LAMA5	cg17213352;cg19674797;cg08597733
7	150932363	150932495	133	3	0.0216164	0.00542108	3.98748	0.000362774	0.00566786	1	Body	N_Shelf	CHPF2	cg23798544;cg03488729;cg09039335
22	36682843	36682870	28	4	0.031758	0.00796571	3.98683	0.000363428	0.00567562	1	Body		MYH9	cg01816775;cg17163767;cg17519899;cg00277246
16	86953019	86953383	365	3	0.0633407	0.0158887	3.98652	0.000363747	0.00567824	1				cg06222397;cg00104167;cg02830202
16	88109993	88110441	449	4	0.0189787	0.00476103	3.98625	0.000364025	0.0056803	1	Body;3'UTR	Island	BANP	cg05340240;cg10838260;cg02956639;cg01118653
1	154519846	154520187	342	3	0.0383366	0.00961997	3.98511	0.000365194	0.00569213	1	Body;3'UTR		TDRD10	cg10237817;cg04142750;cg10332026
4	71337658	71337873	216	4	-0.0363789	0.00913488	-3.98241	0.000367965	0.00572563	1	TSS200;5'UTR;1stExon		MUC7	cg05991534;cg03970609;cg10189763;cg06792975
15	49462118	49462157	40	3	0.0429763	0.0107924	3.98208	0.000368307	0.00572787	1	TSS1500;Body		GALK2	cg18736186;cg25860737;cg08036668
5	24488007	24488076	70	3	0.0656171	0.016481	3.98138	0.000369037	0.0057355	1	Body		CDH10	cg12913512;cg17418692;cg05003554
14	95927445	95927930	486	3	0.0413998	0.0104024	3.97984	0.000370638	0.00575407	1	Body		C14orf49	cg22958403;cg19821124;cg05006302
10	73497514	73497772	259	4	0.0507469	0.0127599	3.97706	0.000373534	0.0057907	1	5'UTR;1stExon;Body;TSS200		C10orf105;CDH23	cg10750182;cg19429405;cg23056923;cg17422176
11	368588	368712	125	5	0.0100425	0.00252829	3.97207	0.000378805	0.00585566	1	TSS1500		B4GALNT4	cg25868831;cg17682432;cg26461944;cg07556915;cg10726517
11	129613547	129613766	220	3	0.0491271	0.0123726	3.97064	0.000380328	0.0058713	1				cg04729173;cg13589810;cg01220192
19	49238364	49238653	290	3	0.0369397	0.00930577	3.96955	0.000381485	0.00588471	1	Body	N_Shore;Island	RASIP1	cg02804819;cg26370886;cg00353571
16	85116332	85116513	182	4	-0.0486917	0.0122669	-3.96936	0.000381688	0.00588538	1	Body		KIAA0513	cg10328171;cg03543954;cg06759971;cg10211873
3	120170383	120170646	264	3	0.050035	0.0126068	3.96889	0.000382191	0.00589215	1	TSS1500	Island;S_Shore	FSTL1	cg00091633;cg20114394;cg07352158
12	133035885	133036016	132	3	0.0527523	0.013303	3.96545	0.000385906	0.0059335	1				cg11695041;cg18617770;cg01843264
21	45705994	45706101	108	3	0.0270876	0.00683096	3.96541	0.00038594	0.00593353	1	1stExon;Body	Island;S_Shore	AIRE	cg08089567;cg12843033;cg18876487
7	139763574	139763773	200	3	0.0394822	0.00996163	3.96342	0.000388102	0.0059593	1	TSS200;TSS1500	S_Shore	PARP12	cg22165171;cg25279100;cg24435704
6	2515297	2515337	41	3	0.0504623	0.0127342	3.96274	0.000388848	0.00596577	1				cg17450505;cg08812108;cg12422539
2	154336045	154336401	357	5	0.0510641	0.0128872	3.96239	0.000389226	0.00596909	1	TSS1500	S_Shore	RPRM	cg25925441;cg03564320;cg22392178;cg21821913;cg03286617
15	66584218	66584493	276	3	0.0470957	0.0118903	3.96085	0.000390907	0.00599137	1	TSS1500	N_Shore	DIS3L	cg19561615;cg13384501;cg14893932
17	80823240	80823397	158	3	0.0267662	0.0067587	3.96026	0.000391552	0.00599976	1	Body	S_Shelf	TBCD	cg03303325;cg16538568;cg23352492
16	4749247	4749556	310	4	0.00815944	0.00206044	3.96005	0.000391782	0.00600178	1	Body		ANKS3	cg09466397;cg09851072;cg26544435;cg00387982
1	2063799	2064216	418	5	0.0438951	0.0110908	3.95779	0.000394272	0.00603288	1	5'UTR;Body	Island;N_Shore	PRKCZ	cg24557048;cg06157219;cg18269141;cg25845463;cg04771433
14	105255251	105255472	222	4	0.0304045	0.00768493	3.95638	0.000395836	0.00605061	1	Body	S_Shelf	AKT1	cg12789068;cg15912732;cg26099837;cg22991936
17	80186080	80186336	257	5	-0.0619994	0.0156765	-3.95491	0.000397471	0.00607173	1	TSS1500;TSS200;5'UTR;1stExon	N_Shore;Island	SLC16A3	cg18345635;cg04184297;cg14417329;cg08296680;cg14654468
3	18480242	18480341	100	3	-0.0268699	0.00679984	-3.95155	0.000401235	0.00611497	1	5'UTR;1stExon;TSS200		SATB1	cg26768584;cg01373248;cg27212369
8	11059066	11059303	238	5	0.00944834	0.00239228	3.94951	0.000403534	0.00613815	1	TSS200;TSS1500	Island;S_Shore	XKR6	cg20940153;cg26675876;cg14530233;cg11434468;cg27025752
18	24765473	24765781	309	5	-0.031983	0.00810319	-3.94697	0.000406415	0.00616729	1	TSS200;TSS1500	Island;S_Shore	CHST9	cg24228329;cg16933181;cg21895526;cg26807767;cg01960885
20	3022925	3023418	494	3	0.0584166	0.014813	3.9436	0.000410271	0.00620542	1	TSS1500	N_Shelf	GNRH2	cg01583485;cg23848712;cg04267184
16	1204876	1205342	467	4	0.0496553	0.0125918	3.94346	0.000410424	0.00620671	1	Body	S_Shore;N_Shore	CACNA1H	cg01895442;cg02476374;cg09238049;cg10399269
10	97200911	97201172	262	4	-0.0402556	0.0102089	-3.94319	0.000410739	0.00620994	1	1stExon;5'UTR;TSS200;TSS1500		SORBS1	cg11028075;cg25097946;cg25421530;cg03190891
12	100867509	100867758	250	4	0.049215	0.0124895	3.94051	0.000413834	0.00624262	1	TSS200;5'UTR;1stExon		NR1H4	cg15381313;cg18874332;cg03771004;cg23256150
3	50376000	50376475	476	6	-0.026075	0.006618	-3.94001	0.000414411	0.0062483	1	TSS1500;Body	N_Shore	RASSF1	cg20119308;cg05546296;cg05989693;cg19854901;cg01932734;cg24049629
17	39204767	39204922	156	3	0.0598045	0.0151877	3.9377	0.000417103	0.00627904	1	TSS1500		KRTAP2-1	cg06592151;cg21342586;cg18243846
7	134576049	134576255	207	4	0.0116178	0.00295212	3.9354	0.000419787	0.00630991	1	TSS200;Body;1stExon;5'UTR		CALD1	cg09916174;cg25390658;cg04655520;cg19488093
20	44518802	44519093	292	3	0.0345134	0.00877519	3.93307	0.00042254	0.00634351	1	TSS1500;Body;1stExon	N_Shore;Island	CTSA;NEURL2	cg08260891;cg19067730;cg07552707
20	20036653	20036936	284	4	-0.0111977	0.00284923	-3.93007	0.000426105	0.00638564	1	5'UTR;1stExon;TSS1500;TSS200	S_Shelf	C20orf26;CRNKL1	cg09881842;cg16691087;cg02997962;cg24951137
8	94508150	94508434	285	3	-0.0584331	0.014869	-3.92985	0.000426358	0.00638832	1				cg15623175;cg03186975;cg17118836
6	163755094	163755233	140	3	0.0616618	0.0156909	3.92979	0.000426436	0.00638844	1				cg12467852;cg21078963;cg10179330
7	28452066	28452289	224	5	-0.0345626	0.00879585	-3.92942	0.000426879	0.00639391	1	5'UTR;TSS200;1stExon	S_Shelf	CREB5	cg27448433;cg19638435;cg05929675;cg21004899;cg16534307
1	43296035	43296526	492	4	0.0186973	0.00475841	3.92931	0.000427002	0.00639485	1	5'UTR;Body		ERMAP	cg04129132;cg19749224;cg25285237;cg12410370
10	71813603	71813912	310	3	0.0177444	0.00451914	3.9265	0.000430383	0.00643114	1	5'UTR	Island;S_Shore	H2AFY2	cg22247188;cg21386500;cg13626863
19	50848114	50848461	348	3	-0.0335106	0.00853557	-3.92599	0.000430991	0.00643781	1	TSS200;TSS1500		NAPSB	cg26609120;cg15474337;cg00754552
8	142289648	142289876	229	4	0.045087	0.0114861	3.92535	0.000431766	0.00644595	1				cg10138338;cg11136341;cg03195377;cg13289579
13	31480273	31480646	374	4	0.0103629	0.0026406	3.92446	0.000432834	0.006458	1	TSS200;1stExon;5'UTR	Island	C13orf33	cg24690437;cg11126134;cg24891133;cg02626129
4	75895596	75895858	263	3	0.0413418	0.0105454	3.92035	0.000437841	0.0065121	1	Body		PARM1	cg08477106;cg04203587;cg25219728
2	97220393	97220858	466	3	0.0188576	0.00481095	3.91973	0.000438603	0.00651919	1				cg04709900;cg09304357;cg02443816
14	99827979	99828141	163	3	0.0252572	0.0064465	3.91798	0.000440754	0.00654115	1				cg05344955;cg20096365;cg16716659
3	126007325	126007563	239	4	-0.0550947	0.0140625	-3.91784	0.000440929	0.00654321	1		Island;S_Shore		cg03438417;cg03670452;cg11830761;cg13708016
16	87046552	87047010	459	3	0.0396923	0.0101396	3.9146	0.000444936	0.00658619	1				cg07950220;cg03754098;cg06320582
21	47404109	47404268	160	4	0.0375845	0.0096039	3.91346	0.000446354	0.00660134	1	Body	Island	COL6A1	cg06139893;cg24795748;cg05663064;cg11401293
14	98629206	98629374	169	3	0.0710656	0.0181805	3.9089	0.000452082	0.00666576	1				cg03018931;cg16135936;cg21045915
3	9956506	9956823	318	3	0.0246783	0.00631345	3.90884	0.000452153	0.00666576	1	Body	N_Shore;Island	IL17RE	cg06619959;cg02968508;cg04768501
20	3693158	3693221	64	3	-0.0280715	0.00718189	-3.90864	0.000452407	0.00666835	1				cg14921416;cg17661220;cg02259914
17	79247679	79248051	373	5	0.0103339	0.00264401	3.90841	0.000452706	0.00667179	1	Body		SLC38A10	cg26055841;cg20853569;cg15573861;cg25426563;cg01166604
12	25537944	25538221	278	3	0.0370729	0.00948655	3.90795	0.000453286	0.00667915	1		N_Shore;Island		cg09265876;cg25451893;cg13910046
7	27233073	27233480	408	5	-0.0604335	0.0154729	-3.90575	0.000456075	0.00671219	1		Island;S_Shore		cg04707408;cg25576818;cg16701896;cg11706983;cg21332500
8	97339939	97340270	332	4	-0.0369699	0.00946694	-3.90515	0.000456838	0.00672074	1	Body		PTDSS1	cg13530474;cg14914552;cg09267188;cg22138393
11	65352168	65352605	438	4	0.0642792	0.0164798	3.90048	0.000462837	0.00678782	1	Body	N_Shore;Island	EHBP1L1	cg18757468;cg26667091;cg12017745;cg16749093
7	1792778	1793263	486	9	-0.0279489	0.00717097	-3.89751	0.000466694	0.00682533	1				cg16861968;cg18297044;cg01862180;cg17681527;cg13827584;cg21483311;cg19319558;cg09158651;cg14146491
5	63801834	63802106	273	4	0.0100555	0.0025812	3.89567	0.000469092	0.00685495	1	TSS1500	Island	RGS7BP	cg03827337;cg14864853;cg05455931;cg12158471
1	5937253	5937680	428	4	0.0123895	0.00318066	3.89527	0.000469621	0.00685995	1	Body	Island;S_Shore	NPHP4	cg00000957;cg09259053;cg13859739;cg02451888
2	7057153	7057245	93	3	0.0343237	0.00881228	3.89498	0.000469994	0.00686431	1	TSS1500	N_Shore	RNF144A	cg16725094;cg01148088;cg09064070
1	46632363	46632581	219	3	-0.0317158	0.00814413	-3.89431	0.000470885	0.00687514	1		N_Shore		cg05322273;cg15711727;cg14796305
15	82340327	82340571	245	3	0.0329948	0.00848048	3.89068	0.000475678	0.00692203	1		S_Shore		cg20633020;cg21946967;cg18773617
17	79297435	79297618	184	3	0.039471	0.0101472	3.88986	0.00047677	0.00693409	1	5'UTR		TMEM105	cg20719001;cg13304825;cg01905773
16	1060367	1060765	399	5	0.0260735	0.0067051	3.88861	0.000478435	0.00695006	1		N_Shore;Island		cg07091798;cg08521396;cg15246706;cg10140104;cg08273874
11	46702401	46702601	201	3	0.0120648	0.00310301	3.8881	0.000479108	0.0069571	1	Body		ARHGAP1	cg26679950;cg17420619;cg27075419
12	133299734	133300001	268	3	-0.023098	0.00594126	-3.88773	0.000479603	0.00696129	1		S_Shelf;N_Shelf		cg16483611;cg00158442;cg23727087
12	121104809	121104909	101	3	0.0463792	0.0119341	3.88629	0.000481536	0.00698242	1	3'UTR		CABP1	cg19444508;cg26322781;cg21014639
2	74663416	74663698	283	4	0.0346987	0.00893652	3.8828	0.000486254	0.00703807	1	Body;5'UTR	Island	RTKN	cg22052672;cg11994630;cg15144153;cg27645228
2	468737	469214	478	5	0.0557912	0.0143795	3.87991	0.000490181	0.00708321	1		S_Shore		cg04709035;cg22490454;cg26349358;cg13973086;cg08031492
7	155556590	155556729	140	3	-0.0426738	0.0110006	-3.87922	0.000491129	0.00708967	1	Body		RBM33	cg13639901;cg14430943;cg13904214
17	75143118	75143600	483	3	-0.0604681	0.0155893	-3.87883	0.000491655	0.00709392	1	Body		SEC14L1	cg09232069;cg23541975;cg00618183
1	36915704	36916005	302	4	0.0183014	0.00472045	3.87704	0.000494123	0.00712338	1	Body;1stExon;5'UTR	N_Shore;Island	OSCP1	cg12809031;cg27439456;cg08878450;cg14912727
5	114598768	114598869	102	3	0.0605655	0.0156305	3.87483	0.000497171	0.00715722	1	TSS200;TSS1500	S_Shore	PGGT1B	cg06017028;cg08987989;cg04000474
22	20861470	20861479	10	3	0.0297881	0.00768845	3.87439	0.000497782	0.00716236	1	TSS1500	N_Shore	MED15	cg19265040;cg26608332;cg26796825
1	226074946	226075388	443	3	0.0215416	0.00556033	3.87416	0.000498108	0.00716343	1	Body	N_Shore;Island	LEFTY1	cg01472176;cg19817882;cg05376267
11	75922172	75922637	466	4	0.033174	0.00856996	3.87097	0.000502557	0.00721218	1		Island;S_Shore		cg16028555;cg18001524;cg13529291;cg18303896
6	157931791	157932180	390	6	-0.0328351	0.00848449	-3.87002	0.000503884	0.00722745	1	Body		ZDHHC14	cg20988098;cg03344384;cg09981914;cg01174743;cg09783253;cg00017931
7	100410497	100410682	186	3	0.0160134	0.00413794	3.86988	0.000504077	0.00722892	1	Body		EPHB4	cg17385469;cg03098644;cg17923316
5	150138866	150139148	283	3	0.0270086	0.00698393	3.86725	0.00050779	0.0072691	1	TSS1500	S_Shore	DCTN4	cg05973792;cg00245854;cg22836605
10	28525513	28525755	243	3	0.04576	0.0118389	3.86522	0.000510675	0.0073019	1	Body		MPP7	cg15406585;cg14133850;cg16527477
6	13014871	13015221	351	5	0.038916	0.010079	3.86111	0.000516549	0.00736357	1	Body	N_Shore;Island;S_Shore	PHACTR1	cg09510202;cg06769918;cg03338924;cg00501467;cg03879823
14	69322188	69322248	61	3	-0.0132415	0.00342956	-3.86097	0.000516744	0.00736578	1				cg16399625;cg26074552;cg13723853
16	85343281	85343650	370	3	-0.041559	0.0107658	-3.86028	0.000517745	0.00737604	1				cg00036976;cg08297985;cg07609780
3	50492746	50492883	138	3	0.0445291	0.0115375	3.85953	0.00051883	0.00738864	1	Body		CACNA2D2	cg12875039;cg05983695;cg12214647
2	173792437	173792879	443	4	0.0228611	0.00592718	3.85699	0.000522505	0.00742925	1	Body		RAPGEF4	cg02492567;cg09072291;cg18546752;cg05862039
1	207038460	207038704	245	4	-0.0296138	0.00767983	-3.85605	0.000523876	0.00744436	1	TSS1500		IL20	cg06348038;cg17869355;cg08479073;cg01103730
11	2187921	2188244	324	3	0.0337678	0.00876257	3.85364	0.000527399	0.0074839	1	Body	Island	TH	cg21191514;cg23951474;cg16844661
16	85171054	85171295	242	4	0.010907	0.00283033	3.85362	0.000527432	0.0074839	1		Island		cg08189968;cg04096653;cg04131395;cg06383124
1	90099704	90100070	367	3	-0.0547658	0.0142176	-3.85196	0.000529875	0.00750736	1	5'UTR	S_Shore	LRRC8C	cg16170006;cg00064255;cg06804564
17	851785	851933	149	3	0.0588468	0.0152798	3.85129	0.000530869	0.0075147	1	Body	S_Shore	NXN	cg00630007;cg19216359;cg26283240
20	39969536	39969604	69	3	0.0359169	0.00932936	3.84987	0.000532962	0.00753852	1	TSS200;5'UTR;1stExon	S_Shore	LPIN3	cg26688911;cg25882597;cg04964333
2	101768816	101768973	158	3	0.0250684	0.00651161	3.8498	0.000533071	0.00753948	1	TSS1500	S_Shore	TBC1D8	cg17461003;cg10523140;cg09285418
8	144329544	144329806	263	3	0.0109643	0.00284846	3.84919	0.000533971	0.00754932	1	5'UTR	Island;S_Shore	ZFP41	cg17661300;cg27528699;cg05065926
11	76506902	76507208	307	3	0.0285566	0.00741892	3.84916	0.00053402	0.00754943	1	Body	N_Shelf	TSKU	cg07178379;cg23996800;cg16442814
1	39546511	39546656	146	3	0.0567538	0.0147454	3.84892	0.000534373	0.00755325	1	TSS1500	N_Shore	MACF1	cg22233974;cg00426822;cg00503866
11	133928292	133928346	55	3	-0.0379507	0.00986676	-3.84632	0.000538259	0.00759884	1				cg24490227;cg20451986;cg02787737
22	36697013	36697055	43	5	0.0152223	0.00395999	3.84402	0.000541707	0.00763462	1	Body		MYH9	cg09544549;cg10114577;cg16836028;cg21461927;cg07991675
10	639935	640085	151	3	0.0465876	0.0121222	3.84317	0.00054299	0.00764978	1	Body		DIP2C	cg15912031;cg24429708;cg13544966
1	114429815	114430280	466	4	-0.0522651	0.0135999	-3.84306	0.000543162	0.00765161	1	Body;1stExon;5'UTR;TSS200		BCL2L15	cg12486521;cg13801402;cg24550026;cg13991834
8	32578937	32579253	317	3	-0.0371529	0.0096697	-3.8422	0.000544459	0.00766695	1	Body;TSS1500;TSS200		NRG1	cg14662728;cg02709924;cg20127899
8	29732519	29732714	196	5	0.0350276	0.009121	3.84032	0.000547315	0.00769596	1				cg05977072;cg15686474;cg00286119;cg25116789;cg11820154
8	1900778	1900992	215	3	-0.0296536	0.00772171	-3.84029	0.000547361	0.00769602	1	Body		ARHGEF10	cg27134322;cg19627093;cg14390047
8	141294172	141294240	69	3	0.00884275	0.00230342	3.83897	0.000549371	0.00771736	1	Body		TRAPPC9	cg10318197;cg25165544;cg03225623
2	242681827	242682283	457	3	0.0182717	0.00476374	3.83558	0.000554577	0.0077713	1	Body		D2HGDH	cg03786418;cg01588449;cg12045080
6	139351113	139351353	241	3	-0.0629438	0.0164138	-3.8348	0.000555776	0.00778341	1	5'UTR	S_Shore	C6orf115	cg12577850;cg20589862;cg16114141
15	86315115	86315211	97	3	0.0270699	0.00706467	3.83173	0.00056054	0.00783521	1	5'UTR;TSS1500	S_Shelf	KLHL25;MIR1276	cg26291655;cg12058064;cg06527213
3	49757438	49757476	39	3	0.0575665	0.0150416	3.82715	0.00056772	0.00791751	1	TSS1500;Body	S_Shore	AMIGO3;RNF123	cg08166588;cg05666287;cg05493761
6	158066609	158066900	292	3	-0.0220233	0.00576822	-3.81804	0.000582268	0.0080684	1	Body		ZDHHC14	cg17310882;cg17852032;cg23206115
1	43205605	43206037	433	4	0.0282445	0.00740044	3.81659	0.000584619	0.00809609	1	1stExon;TSS200	S_Shore	CLDN19	cg19243533;cg11172423;cg11075745;cg27507254
1	36859272	36859592	321	4	0.0159499	0.00417959	3.81616	0.000585323	0.00810158	1	3'UTR;Body	N_Shelf	LSM10	cg08709116;cg16895057;cg14609236;cg19695415
4	95264019	95264127	109	3	-0.0234104	0.00613568	-3.81546	0.000586459	0.00811303	1	5'UTR;1stExon;TSS200		HPGDS	cg12554857;cg16567676;cg27186013
5	19988592	19988848	257	8	0.017708	0.00464656	3.81099	0.000593776	0.00819221	1	TSS1500		CDH18	cg21496319;cg11896246;cg17523769;cg00566208;cg19693760;cg05676441;cg11538311;cg27122431
10	132239501	132239858	358	5	0.0395273	0.0103799	3.80805	0.000598642	0.00824361	1				cg14536517;cg12495996;cg04847825;cg24947379;cg11199751
1	207596670	207597138	469	3	0.0444292	0.011681	3.80356	0.000606146	0.00831994	1				cg04248796;cg11953775;cg23217575
17	79372242	79372528	287	4	-0.0533718	0.0140375	-3.8021	0.000608597	0.00834522	1	TSS1500	Island	BAHCC1	cg12846139;cg22230229;cg22149184;cg23515853
19	47354548	47354685	138	3	0.0297553	0.00783131	3.79952	0.000612969	0.00838703	1	TSS1500	S_Shore	AP2S1	cg12258824;cg23131950;cg14815743
14	104190678	104190829	152	3	0.0329515	0.00867269	3.79945	0.000613092	0.00838747	1	Body	N_Shelf	ZFYVE21	cg26242531;cg03509898;cg14977938
6	160512464	160512704	241	3	0.0180348	0.00474736	3.79892	0.000614001	0.00839556	1	Body;TSS1500	Island;S_Shore	IGF2R;LOC729603	cg08595806;cg03634777;cg16906614
19	36435543	36435675	133	3	0.00851068	0.00224066	3.79829	0.000615066	0.00840515	1	Body	Island	LRFN3	cg21035402;cg12260643;cg18517898
6	30700534	30700632	99	3	0.016179	0.00425986	3.79802	0.000615531	0.00840839	1	Body		FLOT1	cg26797676;cg08180596;cg06934971
6	33419353	33419580	228	7	0.0193964	0.00510774	3.79746	0.000616486	0.00841762	1	Body	N_Shelf	SYNGAP1	cg18902579;cg08937273;cg02902489;cg02068390;cg15741764;cg24571227;cg27051937
2	165811816	165812297	482	6	0.0504562	0.0132898	3.7966	0.000617948	0.0084307	1	1stExon;5'UTR;TSS200;TSS1500		SLC38A11	cg24777351;cg03464655;cg05339727;cg05090759;cg12301695;cg03702545
16	84940830	84941294	465	4	0.0311298	0.00819982	3.7964	0.000618293	0.00843477	1	3'UTR		CRISPLD2	cg06250127;cg01709589;cg06097361;cg01704698
2	139258740	139259042	303	4	0.0256022	0.00674586	3.79525	0.000620278	0.00845371	1	TSS1500	N_Shore;Island	SPOPL	cg03782584;cg10095539;cg05284927;cg09464263
1	2896587	2896834	248	3	0.052869	0.0139307	3.79515	0.00062044	0.00845404	1				cg05139515;cg18644793;cg13300670
2	216299448	216299856	409	3	0.0524555	0.0138224	3.79496	0.000620777	0.00845674	1	Body	N_Shore	FN1	cg11309217;cg03228449;cg26950867
8	142207009	142207309	301	3	0.0195244	0.00514564	3.79437	0.000621793	0.0084662	1				cg20806051;cg08687057;cg23694486
19	3456297	3456463	167	3	0.0378651	0.00998025	3.794	0.000622424	0.00847165	1	Body	Island	NFIC	cg15224023;cg21584759;cg14685245
6	91007365	91007625	261	3	0.0639793	0.016866	3.79339	0.000623473	0.00848342	1	TSS1500	S_Shore	BACH2	cg09790829;cg15380603;cg10913050
8	1534376	1534838	463	3	0.016762	0.00441942	3.7928	0.000624503	0.00849304	1	Body		DLGAP2	cg02840179;cg19772852;cg09938674
19	50381457	50381908	452	3	0.0252621	0.00666247	3.79169	0.000626415	0.008514	1	TSS1500;Body	Island;S_Shore	AKT1S1;TBC1D17	cg01906703;cg08711674;cg11739626
7	140218068	140218338	271	3	0.0238208	0.00628828	3.78813	0.000632638	0.00858013	1	3'UTR		DENND2A	cg18343290;cg06310157;cg03078819
12	14109211	14109584	374	4	0.0392245	0.010358	3.78688	0.000634822	0.00859777	1	5'UTR		GRIN2B	cg16083711;cg17174980;cg08931917;cg06111374
21	45769977	45770390	414	4	0.0187454	0.00495117	3.78606	0.000636271	0.0086155	1				cg11150585;cg09838568;cg05306070;cg02477557
5	131993614	131994061	448	6	-0.0121113	0.00320046	-3.78425	0.000639469	0.00864289	1	TSS1500;TSS200;1stExon;Body	S_Shore	IL13	cg14523284;cg15329179;cg06584121;cg06967316;cg07810967;cg24580593
9	100070007	100070423	417	3	0.0398676	0.0105405	3.78233	0.00064288	0.00867624	1	Body	Island;S_Shore	KIAA1529	cg01838004;cg14015656;cg13727089
4	13300487	13300507	21	3	0.0546468	0.014452	3.78126	0.000644787	0.00869602	1				cg22870307;cg16053005;cg06513819
15	99409942	99409957	16	3	0.0383132	0.0101331	3.78099	0.000645265	0.00869996	1	Body		IGF1R	cg25404375;cg17074431;cg11544420
1	2799354	2799662	309	3	0.0439098	0.0116208	3.77856	0.000649622	0.00874605	1				cg16572957;cg20613432;cg11414913
17	63624567	63624698	132	3	0.0382925	0.0101357	3.77797	0.000650684	0.00875202	1				cg17838697;cg10450692;cg22177308
19	1395365	1395646	282	4	0.0267115	0.00707114	3.77754	0.000651453	0.00875899	1	Body;3'UTR	Island	NDUFS7	cg26864950;cg21715536;cg20074859;cg25973354
19	10252751	10252900	150	3	-0.0113556	0.00300611	-3.77749	0.000651557	0.00875899	1	Body	Island	DNMT1	cg12053136;cg26705765;cg01347596
14	105927968	105928430	463	3	0.010934	0.00289765	3.77341	0.000658958	0.00883554	1	Body	N_Shelf;N_Shore	MTA1	cg27100511;cg05365825;cg15319502
6	3280503	3280635	133	3	0.0254238	0.00673767	3.77338	0.000659007	0.00883554	1	Body		SLC22A23	cg20346284;cg12034847;cg14660539
20	56227286	56227686	401	3	0.0484105	0.0128311	3.77292	0.00065985	0.00884297	1	Body	Island	PMEPA1	cg26042618;cg00899976;cg00233779
12	124196011	124196328	318	3	0.0351352	0.00931531	3.77177	0.000661951	0.00886661	1	TSS1500	N_Shore	ATP6V0A2	cg16376770;cg06735598;cg04140754
6	31770844	31770979	136	3	0.0272572	0.00722687	3.77164	0.000662188	0.00886914	1	Body	N_Shelf	LSM2	cg24198896;cg11905821;cg18088415
1	156305656	156305725	70	3	0.0377917	0.0100215	3.77107	0.000663229	0.00888084	1	Body;TSS1500	N_Shelf	CCT3;C1orf182	cg03888064;cg24042452;cg02626307
21	41027785	41028116	332	3	0.0393392	0.0104395	3.76829	0.00066836	0.00893293	1	TSS1500		B3GALT5	cg02413326;cg26709720;cg25734539
1	170635960	170636363	404	3	0.0558742	0.0148311	3.76736	0.00067007	0.00894734	1	Body	S_Shore;S_Shelf	PRRX1	cg21914290;cg20826576;cg23633856
11	65743851	65744159	309	5	0.0161855	0.00429702	3.76668	0.000671339	0.00896168	1	Body	N_Shore;Island	SART1	cg16841119;cg10071595;cg02768300;cg26062621;cg06504159
11	67225897	67226161	265	3	0.0159557	0.00423635	3.76639	0.000671884	0.00896766	1	Body;3'UTR		CABP4	cg05899064;cg01485439;cg24626165
6	34495292	34495393	102	3	0.0207465	0.00550988	3.76532	0.000673873	0.0089873	1	Body	Island;S_Shore	PACSIN1	cg12789146;cg20705081;cg26815396
3	186353350	186353721	372	3	-0.0371206	0.00985962	-3.76491	0.000674631	0.00899322	1				cg17813225;cg15061231;cg25735294
5	136834155	136834453	299	4	0.0117893	0.00313145	3.7648	0.000674834	0.00899462	1	Body;5'UTR	Island	SPOCK1	cg01104047;cg09054633;cg18603028;cg18263365
22	21386999	21387497	499	4	0.0280303	0.00744693	3.764	0.000676324	0.00900926	1	TSS200;TSS1500	Island;S_Shore	SLC7A4	cg13286281;cg23894948;cg17816637;cg00543869
2	1746207	1746509	303	3	0.0729841	0.0193939	3.76325	0.000677742	0.00902096	1	Body	N_Shore	PXDN	cg20311673;cg15914335;cg06599209
14	102904469	102904606	138	3	0.00993248	0.0026406	3.76145	0.000681115	0.00905799	1	Body		TECPR2	cg06761850;cg24123355;cg04227633
11	2904591	2905024	434	5	0.0365041	0.00970528	3.76126	0.000681479	0.00906218	1	3'UTR	N_Shore;Island	CDKN1C	cg02953912;cg11944284;cg23419490;cg03143849;cg17265994
15	65503447	65503889	443	4	0.0331083	0.008804	3.7606	0.000682718	0.00907472	1	5'UTR;1stExon;TSS200		CILP	cg20225681;cg11093760;cg00481600;cg04813911
2	207988651	207988952	302	3	0.0117184	0.00311702	3.75949	0.00068481	0.00909197	1	Body		KLF7	cg03484267;cg01070657;cg21294960
12	108039569	108039856	288	3	0.0487219	0.0129663	3.75757	0.00068846	0.00913231	1	Body		BTBD11	cg14401746;cg03815621;cg26515471
16	50715135	50715529	395	4	-0.0378135	0.0100677	-3.75593	0.00069159	0.00916199	1	1stExon;5'UTR;TSS1500		SNX20	cg27431150;cg08330349;cg01144086;cg27081230
11	122074011	122074433	423	3	0.054937	0.0146302	3.75504	0.000693293	0.00917813	1	TSS1500		LOC399959	cg10262710;cg27212940;cg03393223
1	228075423	228075749	327	5	0.0476946	0.0127033	3.75452	0.000694298	0.00918945	1		Island		cg13092405;cg12623852;cg10909939;cg12210914;cg10962762
11	65324768	65325249	482	3	0.0491365	0.0130934	3.75276	0.000697668	0.00921941	1	Body;5'UTR;1stExon	N_Shore;Island	LTBP3	cg17969560;cg08965235;cg16477774
19	1257077	1257347	271	3	0.0401882	0.0107101	3.75236	0.000698438	0.00922566	1	Body;3'UTR	Island	MIDN	cg26831409;cg22357379;cg15190149
22	43505892	43506033	142	4	0.0292318	0.00779565	3.74976	0.000703485	0.00928233	1	TSS1500	N_Shore;Island	BIK	cg09263116;cg01341487;cg26453588;cg04042468
7	229225	229695	471	4	0.0479821	0.0127969	3.74951	0.000703978	0.00928617	1	Body	N_Shelf;N_Shore	FAM20C	cg18161670;cg01012026;cg26440261;cg09630706
6	169852316	169852806	491	4	0.0568372	0.0151691	3.74691	0.000709048	0.00933965	1		Island;S_Shore		cg07086674;cg14533523;cg09308777;cg21226965
12	131590393	131590596	204	3	-0.0328653	0.00877666	-3.74463	0.00071353	0.00938515	1	Body		GPR133	cg00404861;cg21726551;cg26829071
19	12175107	12175268	162	3	0.035555	0.00949772	3.74353	0.000715693	0.00940832	1	TSS1500	N_Shore	ZNF844	cg12210543;cg09772831;cg11915001
2	234355294	234355785	492	4	0.0270082	0.0072172	3.7422	0.000718326	0.00943416	1	Body		DGKD	cg07834408;cg19930884;cg00748978;cg02068318
7	1127420	1127767	348	3	0.0322633	0.00862331	3.7414	0.000719904	0.00944949	1	5'UTR;Body;TSS1500;TSS200;1stExon	S_Shore	GPER;C7orf50	cg07904865;cg07012460;cg03595161
12	5620842	5621261	420	5	0.0264623	0.00707361	3.74098	0.000720745	0.00945715	1				cg06206881;cg23526298;cg09090791;cg08195424;cg06582782
2	219233446	219233650	205	3	0.0313406	0.00837849	3.7406	0.000721512	0.00946451	1		S_Shore		cg27380499;cg02915785;cg04364261
10	134001246	134001728	483	3	0.019435	0.00519619	3.74025	0.000722205	0.0094712	1	Body	Island;S_Shore	DPYSL4	cg02881742;cg19205023;cg10144198
12	123750782	123750864	83	3	0.0234717	0.00627768	3.73891	0.000724872	0.00950046	1	Body	N_Shelf	CDK2AP1	cg13189671;cg14790739;cg00585698
7	4848683	4848939	257	4	-0.057249	0.0153124	-3.73873	0.000725233	0.00950451	1	Body	Island	RADIL	cg02779037;cg05867499;cg04314711;cg14161589
12	2048973	2049079	107	3	0.0460199	0.0123104	3.73829	0.000726129	0.00951083	1				cg19244722;cg01297349;cg22486621
3	72496799	72496875	77	3	0.0366642	0.00981187	3.73672	0.00072927	0.0095411	1	TSS1500	Island;S_Shore	RYBP	cg06759518;cg22685502;cg16990174
2	169658881	169659182	302	6	0.0271407	0.00727114	3.73266	0.000737488	0.00962875	1	5'UTR;TSS1500;TSS200;1stExon;Body		NOSTRIN	cg18556822;cg25694915;cg16960758;cg16780603;cg00174992;cg09479286
14	103803076	103803242	167	3	-0.0292635	0.00784006	-3.73257	0.00073768	0.00962989	1	Body;TSS1500	S_Shore	EIF5;SNORA28	cg18713221;cg01914744;cg05340482
1	9078214	9078477	264	3	0.0229686	0.00615525	3.73154	0.000739771	0.00965102	1	Body		SLC2A7	cg26529484;cg04437482;cg07343511
19	3653277	3653592	316	3	-0.0205628	0.00551463	-3.72876	0.000745459	0.00970801	1	Body	Island	PIP5K1C	cg03228408;cg04742624;cg22623033
12	56212243	56212418	176	3	0.0106639	0.00286035	3.72818	0.000746666	0.00971824	1	TSS1500;5'UTR	S_Shore	SARNP;ORMDL2	cg08799692;cg22225546;cg03744975
6	156885985	156886127	143	3	0.0139493	0.00374246	3.72731	0.000748462	0.00973815	1				cg06010163;cg11199676;cg07537819
19	306297	306671	375	3	0.0091369	0.00245174	3.7267	0.000749723	0.00974974	1	3'UTR	Island	MIER2	cg19558049;cg26820693;cg07618159
2	45237781	45237929	149	3	0.018891	0.00507037	3.72577	0.000751631	0.0097711	1	TSS1500	Island;S_Shore	SIX2	cg20318845;cg17272224;cg26391832
15	64648652	64649139	488	3	0.0438634	0.0117798	3.72362	0.000756098	0.00981899	1	TSS1500	S_Shore	CSNK1G1	cg26653168;cg05933189;cg03840511
6	312026	312105	80	3	0.0514028	0.0138055	3.72335	0.000756677	0.0098235	1	Body		DUSP22	cg24319143;cg18134411;cg11787218
21	45705618	45705742	125	7	0.0770083	0.0206911	3.72181	0.000759896	0.00985555	1	TSS200	Island	AIRE	cg16501323;cg17356252;cg18689454;cg16717549;cg11923631;cg27251412;cg09510531
7	157650160	157650490	331	4	0.0360904	0.0096976	3.72158	0.000760367	0.00986055	1	Body	S_Shelf	PTPRN2	cg26140240;cg02802834;cg24998459;cg18571792
13	41055185	41055261	77	3	0.0333752	0.00896803	3.72157	0.000760389	0.00986055	1	TSS200		LOC646982	cg13750802;cg04064327;cg26226408
7	4214763	4215254	492	3	0.0135337	0.0036369	3.72121	0.000761152	0.00986821	1	Body		SDK1	cg21206217;cg02952963;cg22185774
6	33177556	33177949	394	12	0.0129245	0.00347599	3.71823	0.000767435	0.00992988	1	Body	S_Shore	RING1	cg09059042;cg10669804;cg26280097;cg22696358;cg08757100;cg06140670;cg20372195;cg24121557;cg10980868;cg10407552;cg22702121;cg13731926
8	71581649	71581788	140	4	0.0225193	0.00606116	3.71534	0.000773562	0.00998562	1	5'UTR;TSS1500;1stExon	Island;S_Shore	XKR9;LACTB2	cg05247391;cg19632760;cg05029558;cg27618939
10	106340169	106340238	70	3	0.0575049	0.0154955	3.71106	0.000782729	0.0100785	1				cg08633345;cg18275228;cg14972210
17	3558426	3558808	383	3	0.0335997	0.00905664	3.70995	0.000785141	0.0101025	1	Body		CTNS	cg20674174;cg04990210;cg00447277
11	36422377	36422615	239	5	-0.0331888	0.00894671	-3.70961	0.000785872	0.0101083	1	5'UTR;TSS200;Body;1stExon		PRR5L	cg07136133;cg00220721;cg22117805;cg18520238;cg08943494
7	50727547	50727932	386	3	-0.0310532	0.00837567	-3.70755	0.000790338	0.0101516	1	Body		GRB10	cg17739152;cg08586669;cg03466198
7	98586433	98586548	116	3	0.00661514	0.00178532	3.7053	0.00079525	0.0102004	1	Body		TRRAP	cg20383347;cg02540220;cg06951646
8	37005558	37005619	62	3	0.037845	0.0102142	3.70514	0.000795601	0.0102035	1				cg05959430;cg17196051;cg01870916
10	3572595	3572706	112	3	-0.0472999	0.0127833	-3.70014	0.000806628	0.0103183	1				cg12866090;cg07198365;cg06636244
4	186960904	186961192	289	4	0.0631547	0.017069	3.69995	0.000807038	0.0103221	1				cg06759874;cg04789475;cg11426170;cg01394884
21	37915044	37915391	348	6	-0.0350812	0.00948854	-3.69722	0.00081313	0.0103885	1	TSS200;5'UTR;TSS1500		CLDN14	cg20643029;cg12426652;cg04478905;cg01668281;cg23034373;cg00293996
1	170638807	170639289	483	3	0.0582148	0.0157474	3.69679	0.000814105	0.0103995	1	Body		PRRX1	cg09010107;cg07957294;cg11954332
1	145474469	145474899	431	3	0.023216	0.0062807	3.6964	0.000814975	0.0104066	1	Body;3'UTR	Island;S_Shore	ANKRD34A	cg26144437;cg16871828;cg10976961
12	122444450	122444621	172	3	-0.0243245	0.00658538	-3.69371	0.000821012	0.010463	1				cg08059719;cg14480046;cg04716447
11	45868030	45868501	472	5	0.0325908	0.00883019	3.69083	0.000827543	0.0105295	1	TSS1500;TSS200	N_Shore	CRY2	cg24354272;cg15812322;cg07326765;cg16006220;cg07524456
20	36793608	36793747	140	7	0.00200995	0.000544656	3.69031	0.000828729	0.0105394	1	5'UTR;1stExon;TSS200	Island	TGM2	cg27436264;cg27606464;cg08545268;cg12947626;cg11059239;cg24014487;cg25760412
19	19040175	19040364	190	4	0.0127059	0.00344375	3.68956	0.000830457	0.0105576	1	Body;3'UTR	N_Shore;Island	HOMER3	cg08105378;cg06872721;cg06739873;cg08894891
6	43242911	43243245	335	3	0.00750091	0.00203348	3.68871	0.000832391	0.0105758	1	Body	N_Shore	TTBK1	cg18691564;cg26168649;cg02578560
4	10119609	10119810	202	3	0.0554113	0.0150275	3.68732	0.000835584	0.0106068	1	TSS1500	S_Shore	WDR1	cg03432736;cg26693601;cg27206867
16	29796373	29796685	313	3	0.0162246	0.00440137	3.68626	0.000838013	0.0106325	1		Island		cg16711124;cg09112081;cg20065768
12	133067463	133067734	272	3	0.01111	0.00301462	3.68539	0.000840027	0.0106522	1	Body	Island	FBRSL1	cg06874943;cg24780570;cg15515537
10	30818479	30818641	163	3	-0.0701686	0.019058	-3.68184	0.000848256	0.0107313	1				cg27482619;cg11781335;cg25913612
17	20905685	20905787	103	3	0.0291684	0.00792513	3.68049	0.0008514	0.0107549	1	3'UTR		USP22	cg13523232;cg11691341;cg18123753
11	64360724	64360961	238	4	-0.0148624	0.00403856	-3.68012	0.000852279	0.010763	1	Body;5'UTR		SLC22A12	cg09159290;cg09797913;cg09883841;cg05190072
2	202508330	202508813	484	4	0.0361289	0.00982348	3.67781	0.000857706	0.0108175	1	TSS200;TSS1500	S_Shore	ALS2CR4	cg02562052;cg23523215;cg14791081;cg07720174
15	70390985	70391316	332	3	0.0176472	0.00479863	3.67754	0.000858336	0.0108239	1	TSS1500	Island	TLE3	cg21446345;cg10381071;cg14903685
6	143832966	143833251	286	4	0.0171014	0.00465137	3.67664	0.000860464	0.0108433	1	TSS200;TSS1500	S_Shore	FUCA2	cg12020682;cg14274896;cg12306853;cg21468889
1	41328278	41328420	143	3	-0.0355817	0.00968033	-3.67566	0.000862772	0.0108642	1	TSS1500	Island;S_Shore	CITED4	cg18812909;cg08719289;cg10705800
5	141233463	141233893	431	3	0.0348078	0.00947118	3.67512	0.000864055	0.0108789	1	3'UTR;Body	N_Shore;Island	PCDH1	cg07366082;cg00514353;cg10874992
12	48690915	48691036	122	3	0.0384475	0.0104677	3.67297	0.000869185	0.0109233	1				cg06600725;cg13904562;cg13952159
8	92053265	92053433	169	3	0.0239358	0.00652264	3.66965	0.00087713	0.0110051	1	TSS200;TSS1500		TMEM55A	cg16274098;cg20369204;cg06688396
1	53067365	53067717	353	3	0.0333668	0.00909881	3.66716	0.000883143	0.0110602	1	TSS1500	N_Shore	GPX7	cg01400822;cg18087326;cg12640469
7	120629316	120629638	323	3	0.0280974	0.00766202	3.6671	0.0008833	0.0110614	1	5'UTR;TSS200;1stExon		C7orf58	cg04455137;cg01597480;cg13391244
1	153540698	153541104	407	3	0.0185822	0.00507041	3.66484	0.000888803	0.0111122	1				cg23627828;cg12580687;cg15923298
3	52526235	52526520	286	4	0.0250428	0.00684257	3.65986	0.000901027	0.0112344	1	Body;3'UTR	S_Shelf	NISCH	cg21640566;cg06222184;cg25188828;cg12809489
7	129912487	129912803	317	3	0.0355373	0.0097113	3.65937	0.000902227	0.0112478	1	Body		CPA2	cg15942185;cg22789065;cg06143732
14	96670628	96670862	235	4	0.0225114	0.00615787	3.65571	0.000911336	0.0113299	1	TSS1500		BDKRB2	cg13515881;cg18424965;cg23312397;cg24010952
6	33215649	33215838	190	5	0.0446345	0.0122102	3.6555	0.000911872	0.011335	1		N_Shore		cg12182937;cg03512637;cg12659606;cg10437217;cg16231241
11	94502524	94502658	135	3	0.00384938	0.00105331	3.65454	0.000914254	0.0113568	1	Body	Island	AMOTL1	cg20493960;cg13392687;cg06447552
14	101405587	101405842	256	5	-0.0228598	0.00626277	-3.6501	0.000925455	0.0114582	1	TSS1500;TSS200		SNORD113-6	cg25945753;cg13153796;cg04262465;cg09293488;cg25045972
17	75473577	75474070	494	6	0.0383779	0.0105162	3.64942	0.000927181	0.0114757	1	Body;5'UTR		2009-09-01	cg02482730;cg20923885;cg18278424;cg05626616;cg01749539;cg06791979
9	123688715	123689193	479	3	-0.0251156	0.00688306	-3.6489	0.000928514	0.0114891	1	5'UTR;TSS200	N_Shelf;N_Shore	TRAF1	cg15551881;cg14064762;cg04517263
17	698261	698494	234	3	0.0197503	0.00541459	3.64761	0.000931792	0.0115219	1				cg13180722;cg20917348;cg19016664
16	30935557	30936028	472	3	0.0167386	0.00459049	3.64637	0.000934979	0.0115528	1	TSS1500;TSS200;1stExon;5'UTR	Island;S_Shore	FBXL19;NCRNA00095	cg11940219;cg04477789;cg10421029
8	134580580	134581043	464	3	-0.0349106	0.00957706	-3.64524	0.000937873	0.0115797	1	5'UTR	N_Shore	ST3GAL1	cg00052385;cg12831076;cg17962854
22	39709951	39710068	118	4	0.0228536	0.00626952	3.64519	0.000937992	0.0115797	1	Body;TSS200		RPL3;SNORD83B	cg07929727;cg24889693;cg04583339;cg07940593
2	128422113	128422179	67	3	0.0185943	0.00510412	3.643	0.000943629	0.01163	1	Body;1stExon;5'UTR;TSS200	Island	LIMS2	cg13099839;cg16944093;cg10661054
3	44689721	44690019	299	3	0.0196458	0.0053937	3.64236	0.000945285	0.0116465	1	3'UTR;TSS1500	N_Shore	ZNF197;ZNF35	cg09831491;cg12074545;cg01657207
12	63195695	63195954	260	4	0.0396853	0.0109015	3.64037	0.000950466	0.0116892	1	Body	Island;S_Shore	PPM1H	cg22881677;cg27185063;cg00769090;cg15398255
6	31794278	31794472	195	3	0.0394788	0.0108504	3.63845	0.000955473	0.0117311	1	TSS1500	N_Shore	HSPA1B	cg27021666;cg16372051;cg24239961
11	117062727	117063092	366	4	0.0127712	0.00351096	3.63751	0.000957932	0.0117527	1	Body		SIDT2	cg10040495;cg10023271;cg27227371;cg19106851
2	204571146	204571377	232	3	-0.0318288	0.00875195	-3.63676	0.000959895	0.0117729	1	TSS200;5'UTR;1stExon		CD28	cg02099418;cg04098585;cg22309950
13	114905640	114906016	377	4	-0.0444676	0.01223	-3.63594	0.000962053	0.0117931	1				cg04388548;cg02136690;cg23739746;cg01936220
12	41087459	41087584	126	3	0.0461705	0.0127124	3.63192	0.000972712	0.011886	1	5'UTR	S_Shore	CNTN1	cg27195326;cg11830800;cg18795786
12	19557320	19557343	24	3	-0.0239068	0.0065852	-3.63038	0.000976803	0.0119214	1				cg21330949;cg20894640;cg14287022
16	86987635	86987828	194	3	0.037859	0.0104552	3.62107	0.00100199	0.0121634	1				cg07304536;cg06286618;cg05324407
9	124029872	124030048	177	4	0.0253884	0.00701228	3.62056	0.00100341	0.0121753	1	TSS1500		GSN	cg14493637;cg14365457;cg17071957;cg13584244
6	167523797	167524238	442	3	0.0421423	0.0116521	3.61671	0.00101401	0.0122729	1	TSS1500		CCR6	cg14391016;cg03533561;cg10482512
13	76334583	76334866	284	4	-0.0402948	0.0111458	-3.61526	0.00101805	0.0123072	1	TSS1500;Body;TSS200;5'UTR;1stExon		LMO7	cg14675361;cg10581837;cg02714303;cg12166476
22	19746156	19746368	213	3	0.0351185	0.00971483	3.61494	0.00101893	0.0123138	1	5'UTR	Island	TBX1	cg25721982;cg19657174;cg06148812
10	48439430	48439452	23	3	0.0273354	0.00757203	3.61004	0.00103265	0.0124445	1	TSS1500	S_Shore	GDF10	cg14588178;cg12014008;cg00414835
8	146233033	146233339	307	3	0.0464524	0.0128757	3.60776	0.00103911	0.0125002	1				cg16884760;cg18500727;cg07013148
17	8129997	8130356	360	3	0.0616072	0.0170773	3.60755	0.00103972	0.0125051	1	3'UTR	S_Shelf	C17orf68	cg12459718;cg16597406;cg06382303
21	43989966	43990356	391	3	-0.0182112	0.00504862	-3.60717	0.00104079	0.0125146	1	Body	Island;S_Shore	SLC37A1	cg08193480;cg11453546;cg08529312
3	11102341	11102832	492	3	0.0167086	0.00463274	3.60664	0.00104231	0.012528	1				cg20669012;cg10030417;cg08080396
6	36842933	36843333	401	3	0.0194651	0.00540124	3.60383	0.00105034	0.012604	1	TSS200;TSS1500	S_Shore	PPIL1	cg22485062;cg13939462;cg01910741
3	170136159	170136327	169	5	0.0217563	0.00604142	3.6012	0.0010579	0.0126672	1	TSS1500	N_Shore;Island	CLDN11	cg20924286;cg13333304;cg13879776;cg11145160;cg07434518
1	3269252	3269478	227	3	0.0460631	0.0127928	3.60069	0.00105936	0.0126783	1	Body		PRDM16	cg27187555;cg06060874;cg01101873
3	32023351	32023452	102	4	0.0154048	0.00427862	3.60041	0.00106019	0.0126857	1	5'UTR;1stExon;TSS200;TSS1500	Island;S_Shore	ZNF860;OSBPL10	cg16165903;cg19815327;cg23429042;cg27590407
1	3620638	3621048	411	5	-0.0395503	0.0109871	-3.59969	0.00106226	0.0127047	1	Body	N_Shelf	TP73	cg00505606;cg06996273;cg03103850;cg19819912;cg19692322
1	202172778	202172912	135	4	-0.0293648	0.00816251	-3.59751	0.00106859	0.0127638	1	TSS200;Body;1stExon;5'UTR		LGR6	cg04811114;cg26347746;cg05044291;cg06825163
12	13431230	13431411	182	3	0.0121228	0.00337153	3.59564	0.00107407	0.0128122	1				cg18956549;cg15659911;cg15611018
12	121678474	121678720	247	3	0.0542978	0.0151013	3.59556	0.0010743	0.0128129	1	3'UTR;Body		CAMKK2	cg12590521;cg09297514;cg04615865
10	45360205	45360486	282	3	0.00657223	0.00182957	3.59223	0.0010841	0.0129004	1		Island		cg11258001;cg03440631;cg20224693
10	2776888	2777128	241	4	0.0440548	0.0122661	3.59159	0.00108599	0.0129171	1				cg27426921;cg24145118;cg14197503;cg08795535
17	8311594	8311836	243	4	-0.0401675	0.011185	-3.5912	0.00108715	0.0129259	1				cg00562598;cg14191955;cg15406343;cg00061635
8	144649358	144649678	321	3	0.0457041	0.0127297	3.59034	0.0010897	0.0129495	1	3'UTR;Body	Island	C8orf73	cg13978441;cg13462219;cg13399544
6	10585683	10586167	485	4	0.0485352	0.0135183	3.59034	0.0010897	0.0129495	1	Body;TSS1500;TSS200;1stExon;5'UTR		GCNT2	cg14322298;cg18831409;cg04628438;cg23719713
2	11636031	11636294	264	3	0.0392285	0.0109308	3.5888	0.0010943	0.0129883	1				cg22387781;cg01621716;cg24399204
2	233250370	233250701	332	3	0.0497896	0.0138753	3.58835	0.00109563	0.0129989	1	Body	N_Shore	ECEL1P2	cg27241845;cg08690379;cg23288337
1	161039681	161040044	364	4	-0.033186	0.00924829	-3.58833	0.00109569	0.0129989	1	1stExon;5'UTR;TSS1500		ARHGAP30	cg12081303;cg00045607;cg03089651;cg01774645
17	79228937	79229385	449	3	0.0363272	0.0101238	3.5883	0.00109579	0.0129992	1	Body		SLC38A10	cg21621482;cg02802072;cg03823431
12	103353183	103353362	180	3	-0.0636187	0.0177298	-3.58825	0.00109594	0.0130002	1	3'UTR	S_Shore	ASCL1	cg00799539;cg10672201;cg04610718
17	56082780	56082885	106	3	0.040267	0.0112231	3.58788	0.00109703	0.0130106	1	3'UTR;Body	N_Shore	SFRS1	cg21197224;cg08591265;cg06626750
1	203320190	203320541	352	6	0.0184046	0.00513002	3.58764	0.00109777	0.0130177	1	1stExon;5'UTR;TSS200;TSS1500		FMOD	cg04704856;cg03764585;cg26987645;cg16289210;cg22705746;cg27387030
3	156323952	156324118	167	3	0.0181532	0.00506134	3.58664	0.00110076	0.0130414	1				cg02019125;cg26405475;cg22481770
5	3310882	3311367	486	3	0.0348264	0.0097112	3.58621	0.00110204	0.0130515	1				cg00125601;cg13325904;cg09651038
10	8117354	8117508	155	3	0.035888	0.0100096	3.58537	0.00110457	0.0130713	1				cg04249642;cg07441319;cg03479211
10	45360781	45360969	189	3	0.0361426	0.0100823	3.58474	0.00110646	0.0130895	1		S_Shore		cg03865524;cg10160939;cg15331834
6	170405893	170405976	84	3	-0.0114437	0.00319418	-3.58267	0.00111273	0.0131454	1		S_Shelf		cg01824412;cg07057617;cg03914925
2	64863442	64863651	210	3	-0.0276399	0.0077149	-3.58266	0.00111276	0.0131454	1	Body		SERTAD2	cg10276404;cg12734023;cg15742737
3	158390671	158390821	151	4	-0.0435321	0.012152	-3.58229	0.0011139	0.0131563	1	TSS200;Body;TSS1500		LXN;GFM1	cg22210627;cg08263647;cg17977250;cg17481912
11	2470675	2471097	423	4	0.0221361	0.00618128	3.58116	0.00111733	0.0131892	1	Body	S_Shelf	KCNQ1	cg13298691;cg18016139;cg27364242;cg10673351
2	68882144	68882627	484	3	-0.0218388	0.00610124	-3.5794	0.0011227	0.0132388	1	Body	N_Shore;S_Shore	PROKR1	cg25299364;cg03543319;cg20541187
16	89976526	89976788	263	3	0.0167055	0.00466732	3.57924	0.00112318	0.0132404	1	Body	N_Shore	TCF25	cg04477005;cg06017697;cg04148285
1	6366307	6366658	352	4	0.00976827	0.00273073	3.57716	0.00112955	0.0132943	1	Body		ACOT7	cg02957924;cg24601967;cg09106198;cg18222440
2	242165230	242165518	289	5	0.0162253	0.00453831	3.57518	0.00113568	0.013345	1				cg07712598;cg19905504;cg01440556;cg03388247;cg04183237
7	116592956	116593113	158	4	0.0256225	0.00716876	3.57418	0.00113876	0.013371	1	TSS1500;Body	N_Shore	ST7OT4;ST7OT1;ST7	cg14896463;cg10661163;cg15730857;cg04673912
7	789926	790384	459	3	-0.0242938	0.00679811	-3.57361	0.00114052	0.0133864	1	Body	N_Shelf;N_Shore	HEATR2	cg01058266;cg06760423;cg03162164
14	23306509	23306974	466	3	0.0074766	0.00209347	3.57138	0.00114747	0.0134509	1	Body	Island	MMP14	cg25570278;cg16119835;cg10576725
17	1391406	1391769	364	3	0.0069154	0.0019364	3.57127	0.00114781	0.0134538	1	5'UTR;Body	Island;S_Shore	MYO1C	cg26185554;cg07768169;cg11257823
2	113816662	113817043	382	3	0.0274044	0.0076739	3.57112	0.00114829	0.0134554	1	5'UTR;TSS200;Body		IL1F5	cg01507173;cg22324487;cg21378206
7	127670570	127671044	475	6	0.0214041	0.00599524	3.57018	0.00115125	0.0134797	1	Body;5'UTR;1stExon;TSS200	N_Shore	SND1;LRRC4	cg13508402;cg21129531;cg06173720;cg26173847;cg26595520;cg00353923
9	130639739	130640220	482	4	0.0256873	0.0071976	3.56887	0.00115535	0.0135125	1	5'UTR;TSS200	Island;S_Shore	AK1	cg09092161;cg13615030;cg11714502;cg14005294
11	3114761	3115015	255	4	0.0196362	0.00550305	3.56824	0.00115734	0.0135287	1	Body	Island	OSBPL5	cg25093234;cg24759599;cg17704864;cg06433350
6	144263369	144263450	82	3	-0.0322816	0.00904746	-3.56803	0.00115798	0.0135345	1	Body		PLAGL1	cg06271237;cg26261298;cg12419863
3	44596178	44596538	361	6	0.0375126	0.010514	3.56787	0.00115848	0.0135369	1	TSS1500;TSS200	N_Shore;Island	ZNF167	cg01559446;cg23437843;cg06566994;cg03795847;cg21867345;cg03646916
1	95006322	95006539	218	3	0.0405981	0.011381	3.56719	0.00116065	0.0135554	1	Body	N_Shore	F3	cg07387634;cg12599850;cg06881898
19	14196219	14196582	364	4	0.0201249	0.00564207	3.56692	0.00116148	0.0135632	1		N_Shore;Island		cg10584766;cg11352369;cg02484774;cg09425032
8	143318983	143319259	277	3	0.0229468	0.00643479	3.56605	0.00116425	0.0135788	1	Body		TSNARE1	cg01798806;cg17376205;cg21194021
2	236486327	236486625	299	3	0.0340492	0.00955519	3.56342	0.00117261	0.0136551	1	Body		AGAP1	cg16085374;cg17472664;cg07164047
17	71898817	71898904	88	3	-0.0357247	0.010028	-3.56251	0.00117552	0.0136838	1		S_Shore		cg10186366;cg27105183;cg05504117
2	97505599	97505787	189	3	0.0249711	0.00701192	3.56123	0.00117961	0.0137201	1	Body	Island;S_Shore	ANKRD23	cg05501761;cg09114211;cg15841944
10	126311927	126312411	485	5	0.0101061	0.00283856	3.56028	0.00118266	0.013746	1	Body		FAM53B	cg15986847;cg09379492;cg25699052;cg14439529;cg20166919
15	96596177	96596478	302	3	-0.0343733	0.00966222	-3.5575	0.00119164	0.0138173	1				cg03717836;cg16718263;cg13920934
6	50817157	50817450	294	5	0.027766	0.00780516	3.55739	0.001192	0.0138206	1		N_Shore		cg18217235;cg01791371;cg17781313;cg02273398;cg24871798
5	53606416	53606639	224	4	0.0143077	0.00402415	3.55547	0.00119824	0.013878	1	TSS200;TSS1500	Island	ARL15	cg17844160;cg03670816;cg01196404;cg13717023
3	50311009	50311213	205	3	-0.0250635	0.00705357	-3.55331	0.00120529	0.0139368	1	Body	Island	SEMA3B	cg22037648;cg02019988;cg14911395
13	108866993	108867154	162	4	0.0383147	0.0107839	3.55296	0.00120643	0.0139452	1	5'UTR;1stExon;TSS200	N_Shore;Island	LIG4	cg03994959;cg07403350;cg21306988;cg25810247
1	62660421	62660861	441	5	0.0378763	0.0106652	3.5514	0.00121157	0.0139831	1	TSS200;1stExon;5'UTR	N_Shore;Island	L1TD1	cg14254748;cg19594218;cg23049458;cg12640000;cg03731268
6	36665554	36665620	67	3	-0.0251636	0.00708646	-3.55094	0.00121307	0.0139951	1				cg18964319;cg12926693;cg05569131
17	21356245	21356653	409	3	0.0305038	0.00859149	3.55046	0.00121465	0.0140072	1		Island;S_Shore		cg20273670;cg14862806;cg10441661
19	52227967	52228400	434	4	0.0360306	0.0101543	3.54832	0.00122175	0.0140679	1	TSS1500		HAS1	cg06416764;cg13300756;cg14141399;cg15131156
11	84028382	84028582	201	3	0.0274593	0.00773903	3.54816	0.00122228	0.0140714	1	Body		DLG2	cg17524136;cg01966922;cg21578457
8	30300142	30300306	165	3	0.0349513	0.00985127	3.5479	0.00122315	0.014077	1	Body		RBPMS	cg03408619;cg23830290;cg05001531
7	65196614	65196881	268	3	0.030291	0.00854235	3.54598	0.00122955	0.0141327	1				cg22762813;cg23162571;cg19127138
7	1850329	1850801	473	3	0.0381655	0.0107651	3.54529	0.00123184	0.0141534	1				cg10418812;cg25864762;cg26697605
2	127933555	127933992	438	4	0.0409681	0.0115623	3.54326	0.00123865	0.01421	1				cg04546181;cg13858900;cg02106683;cg11380483
5	126205009	126205081	73	3	0.0125665	0.00354801	3.54185	0.00124342	0.0142514	1	3'UTR		2003-03-01	cg23155911;cg25568066;cg06918474
11	125037226	125037348	123	3	0.0391027	0.0110458	3.54004	0.00124953	0.0143081	1	5'UTR	S_Shore	PKNOX2	cg14547895;cg15269516;cg22041190
15	79471392	79471586	195	3	0.0286449	0.0080918	3.53998	0.00124971	0.0143092	1				cg23860174;cg20715809;cg10438282
12	113013363	113013707	345	4	0.0239163	0.00675842	3.53874	0.00125396	0.0143409	1		Island;S_Shore		cg21900624;cg00854817;cg14273502;cg08355538
13	113097140	113097633	494	4	0.0307465	0.00869155	3.53752	0.00125811	0.0143697	1				cg00688591;cg03289180;cg19954471;cg05408094
10	72027126	72027576	451	3	0.0258333	0.00730663	3.5356	0.00126466	0.0144319	1	TSS1500		NPFFR1	cg06466222;cg13585930;cg09122655
14	102968275	102968497	223	3	0.0119465	0.00337903	3.53547	0.00126511	0.0144343	1	3'UTR		TECPR2	cg10266098;cg05229035;cg19687152
4	119948360	119948542	183	4	0.0449948	0.012732	3.53398	0.00127025	0.0144813	1	Body		SYNPO2	cg08384155;cg03554174;cg09757859;cg13042918
12	6954471	6954816	346	4	0.0107887	0.00305449	3.53209	0.00127678	0.0145441	1	Body		GNB3	cg13000490;cg23494413;cg15985106;cg27541048
7	151330008	151330230	223	4	-0.0475108	0.0134589	-3.53006	0.00128381	0.0146006	1	Body;TSS1500		PRKAG2	cg01108370;cg20972917;cg12889538;cg20716058
16	1465080	1465405	326	3	0.0266381	0.00754822	3.52906	0.00128732	0.0146315	1	TSS1500	S_Shore	UNKL	cg01439105;cg01615339;cg05024143
19	38746538	38746749	212	4	0.0247451	0.0070122	3.52886	0.00128801	0.0146373	1	Body	N_Shore;Island	PPP1R14A	cg05778847;cg08052629;cg09007470;cg08196968
1	86043834	86044230	397	4	0.0528626	0.0149821	3.52838	0.00128969	0.0146495	1	1stExon;5'UTR;TSS200	S_Shore	DDAH1	cg00183684;cg24724587;cg10593400;cg17108141
19	5799340	5799467	128	3	0.036749	0.0104164	3.52798	0.0012911	0.0146645	1		Island		cg20467412;cg27555894;cg08053103
13	101174060	101174420	361	5	-0.0137332	0.00389308	-3.52758	0.00129249	0.0146766	1	Body		PCCA	cg05563033;cg08985968;cg18970151;cg12436019;cg21805940
20	35504371	35504553	183	4	-0.0298428	0.00846501	-3.52543	0.00130005	0.0147325	1	TSS200		C20orf118	cg09241885;cg09227119;cg00414077;cg18062064
14	102422152	102422608	457	4	0.0384536	0.0109105	3.52445	0.00130351	0.0147626	1		Island;S_Shore		cg06826120;cg06913516;cg16330146;cg08221136
10	7455338	7455714	377	3	-0.0408997	0.0116052	-3.52426	0.00130418	0.0147666	1		Island;S_Shore		cg01514490;cg06220761;cg22784595
16	30198370	30198517	148	4	-0.0376446	0.0106834	-3.52365	0.00130632	0.0147789	1	Body;TSS1500	S_Shelf	CORO1A;LOC606724	cg06038367;cg27583010;cg06749872;cg02767068
16	56397855	56398105	251	4	0.0153307	0.0043518	3.52284	0.00130921	0.0148034	1	Body	Island;S_Shore	AMFR	cg26992524;cg14496574;cg08292080;cg01912578
6	14844874	14845043	170	3	0.0744584	0.021137	3.52266	0.00130985	0.0148083	1				cg06500074;cg15578250;cg15043605
5	169930870	169931092	223	6	0.00790388	0.00224612	3.51891	0.00132321	0.0149184	1	TSS200;Body;1stExon;5'UTR	N_Shore;Island	KCNIP1	cg08360721;cg15124711;cg15713707;cg11782635;cg04248157;cg08422599
19	11465479	11465868	390	4	0.014621	0.00415595	3.51808	0.00132619	0.0149449	1	Body;TSS1500;3'UTR;TSS200	N_Shore	CCDC159;LPPR2	cg10582440;cg23190093;cg18039296;cg02481256
11	68096049	68096165	117	3	-0.0257864	0.00733488	-3.51559	0.00133518	0.015014	1	Body		LRP5	cg07992044;cg24051242;cg12832726
21	43771120	43771355	236	3	0.0334439	0.00951612	3.51444	0.00133933	0.0150496	1	5'UTR;1stExon;TSS200		TFF2	cg18879389;cg26403416;cg12456510
7	100421296	100421510	215	5	0.0249064	0.0070889	3.51344	0.00134298	0.0150741	1	Body	Island	EPHB4	cg04483469;cg26833096;cg16725642;cg21129976;cg22644163
19	47287778	47288039	262	3	0.0253468	0.00722018	3.51055	0.00135353	0.0151638	1	Body;5'UTR;1stExon	N_Shelf	SLC1A5	cg22304262;cg02711608;cg25607249
14	24629492	24629560	69	4	0.0171763	0.00489303	3.51036	0.00135423	0.0151689	1	TSS1500;Body		IRF9;RNF31	cg08464897;cg05202439;cg27294983;cg13620526
2	204569955	204570067	113	3	0.0371569	0.0105946	3.50715	0.00136603	0.0152704	1	TSS1500		CD28	cg07930752;cg13651908;cg10240150
12	116043958	116044032	75	3	-0.0575177	0.0164068	-3.50573	0.00137131	0.0153119	1				cg21476494;cg00873601;cg24680632
19	11215999	11216364	366	5	0.0144681	0.00413068	3.5026	0.00138294	0.0154085	1	Body	Island;S_Shore	LDLR	cg21743867;cg24113439;cg27477601;cg17992670;cg10640764
1	29062431	29062859	429	3	0.043818	0.012515	3.50125	0.00138803	0.0154501	1	TSS1500	N_Shore	YTHDF2	cg03375056;cg03731740;cg25273602
5	178594195	178594526	332	4	0.00835781	0.00238844	3.49927	0.00139546	0.0155032	1	Body	Island	ADAMTS2	cg26658465;cg13702942;cg17314000;cg21183664
19	12707809	12708229	421	4	0.0166751	0.00476561	3.49906	0.00139628	0.0155095	1	Body	Island;S_Shore	ZNF490	cg07931792;cg01871581;cg17284236;cg06912922
1	6664103	6664268	166	3	0.0354446	0.0101348	3.49732	0.00140285	0.0155722	1	TSS1500	S_Shore	KLHL21	cg27539986;cg09159285;cg19884658
1	25240865	25240938	74	3	0.0579966	0.0165839	3.49716	0.00140346	0.0155771	1	Body		RUNX3	cg13566436;cg20674490;cg05162523
1	44703750	44704073	324	3	0.0428053	0.0122407	3.49696	0.00140423	0.0155837	1	Body		ERI3	cg20634514;cg25363807;cg06638529
2	242702749	242702932	184	3	-0.0236829	0.00677515	-3.49555	0.00140956	0.0156354	1	Body		D2HGDH	cg19040077;cg13613174;cg24743237
3	122514541	122514814	274	3	0.0302798	0.00866617	3.49403	0.00141539	0.0156886	1	Body	S_Shore	DIRC2	cg04653021;cg02814805;cg10627428
6	29595194	29595506	313	9	0.0233451	0.00668587	3.49171	0.00142429	0.0157616	1	Body;1stExon	N_Shore;Island	GABBR1	cg05812266;cg24302412;cg08093277;cg08862148;cg02014853;cg25729445;cg00594408;cg20997792;cg15385139
16	88988174	88988340	167	3	0.0370853	0.0106252	3.49031	0.0014297	0.015811	1	5'UTR;Body		CBFA2T3	cg09141835;cg04910877;cg04760708
1	3017674	3018024	351	3	0.0300054	0.00859925	3.48931	0.00143355	0.0158431	1	Body		PRDM16	cg23086843;cg15818632;cg27523417
11	1360038	1360335	298	3	0.0347286	0.00995392	3.48894	0.001435	0.0158525	1		Island		cg14577593;cg15956558;cg22317004
1	19245969	19246158	190	3	0.015676	0.00449552	3.48702	0.00144243	0.0159123	1	Body		IFFO2	cg22871801;cg26312480;cg14014854
5	176797920	176798049	130	3	0.0721628	0.0207092	3.48458	0.00145197	0.0159941	1	Body	S_Shelf	RGS14	cg06060754;cg16006841;cg17509989
3	14852756	14853225	470	3	0.0251368	0.00721485	3.48403	0.00145414	0.0160139	1		Island;S_Shore		cg11833001;cg08673716;cg02643782
17	79813410	79813507	98	3	0.0176688	0.0050728	3.48306	0.00145797	0.0160436	1	Body		P4HB	cg20623506;cg17054691;cg14492337
17	75373040	75373457	418	6	0.0359813	0.0103319	3.48253	0.00146004	0.0160606	1	5'UTR;Body	S_Shelf	2009-09-01	cg09481866;cg16686174;cg06761530;cg21830368;cg05337753;cg23994112
1	1685832	1686080	249	4	0.0155117	0.00445484	3.48199	0.00146218	0.0160726	1	Body	Island;S_Shore	NADK	cg15260978;cg12406875;cg05983502;cg17282211
4	52942997	52943247	251	4	0.0393489	0.0113013	3.48179	0.00146298	0.0160803	1	Body	Island	SPATA18	cg22852065;cg08718490;cg24395452;cg26581714
6	33878398	33878823	426	3	0.0195503	0.00561513	3.48173	0.00146321	0.0160811	1				cg03190725;cg18047961;cg17088562
6	379489	379581	93	3	-0.0371526	0.0106719	-3.48136	0.00146467	0.0160923	1				cg15203214;cg11307823;cg04305673
6	26086340	26086585	246	3	-0.0149087	0.00428259	-3.48124	0.00146513	0.0160954	1	TSS1500		HFE	cg05177776;cg08179431;cg13015616
3	10857456	10857719	264	6	0.0150451	0.00432196	3.48107	0.0014658	0.016098	1	TSS1500;TSS200	N_Shore;Island	SLC6A11	cg09395732;cg00605982;cg18290624;cg07744841;cg22331862;cg21123160
11	1945564	1945918	355	4	0.0412701	0.0118567	3.48073	0.00146715	0.0161099	1	Body	N_Shore	TNNT3	cg02556649;cg02821464;cg11654118;cg09095364
8	143859669	143859990	322	7	-0.0140772	0.00404594	-3.47933	0.0014727	0.0161564	1	TSS200;TSS1500	S_Shore	LYNX1	cg22861548;cg08090164;cg19021188;cg00399059;cg23180489;cg25483741;cg10555383
12	122218807	122218980	174	3	0.0222327	0.00639024	3.47916	0.00147337	0.0161598	1	3'UTR;Body		TMEM120B;RHOF	cg13042636;cg04539155;cg08237551
7	4347499	4347751	253	4	0.03853	0.0110798	3.47751	0.00147995	0.0162166	1		N_Shore;Island		cg19569074;cg11746156;cg08303550;cg25453625
6	34724739	34724756	18	3	0.00485689	0.00139725	3.47603	0.0014859	0.0162721	1	TSS200	N_Shore	SNRPC	cg07604025;cg04787078;cg22252041
8	70623125	70623620	496	3	0.0310566	0.00894126	3.47341	0.00149643	0.0163524	1	Body		SLCO5A1	cg10757978;cg21436572;cg20211463
11	8228022	8228508	487	3	-0.0428059	0.0123288	-3.47204	0.00150197	0.0163992	1				cg13608733;cg16311302;cg07220293
16	85414436	85414689	254	4	0.0196706	0.00566874	3.47002	0.00151016	0.0164681	1				cg08884074;cg09829222;cg08550517;cg05474761
17	74639731	74640078	348	6	-0.0437407	0.0126227	-3.46522	0.00152982	0.0166214	1	5'UTR;1stExon;TSS200		ST6GALNAC1	cg15503752;cg13015534;cg11469587;cg00440980;cg26550194;cg19829001
19	14138639	14139137	499	8	0.0137501	0.00397117	3.46248	0.00154117	0.0167074	1	TSS1500;TSS200;1stExon	N_Shelf	RLN3	cg00722300;cg16025444;cg27580806;cg11431585;cg18256471;cg15001547;cg03931808;cg02281038
12	133056857	133057193	337	3	0.046906	0.0135471	3.46244	0.00154136	0.0167074	1		Island;S_Shore		cg04222307;cg18791991;cg07161061
16	10912331	10912699	369	5	0.0249765	0.00721431	3.46208	0.00154282	0.0167202	1	Body;1stExon;5'UTR;TSS200	Island	FAM18A	cg21839338;cg03309770;cg26952618;cg02007567;cg09175009
10	125770089	125770239	151	3	0.0537029	0.0155133	3.46172	0.00154432	0.0167305	1	Body		CHST15	cg05971678;cg11803859;cg05342655
7	155079250	155079356	107	3	-0.0311474	0.00900195	-3.46007	0.00155122	0.0167914	1				cg08166729;cg10169462;cg18825427
22	37955927	37956293	367	4	0.0197089	0.00569624	3.45998	0.00155159	0.0167938	1	TSS1500;TSS200	N_Shore;Island	CDC42EP1	cg20307496;cg16432009;cg14742079;cg03314604
20	3762167	3762653	487	4	0.0143282	0.0041454	3.45642	0.00156656	0.0169216	1	TSS200;TSS1500	S_Shelf;N_Shelf	SPEF1	cg27642771;cg08708079;cg02347859;cg17185202
3	64547108	64547373	266	5	0.0541649	0.0156739	3.45574	0.00156944	0.0169478	1	Body		ADAMTS9	cg00344411;cg02246130;cg22118297;cg14187266;cg21527616
16	88547533	88547861	329	4	0.0284611	0.00823685	3.45534	0.00157113	0.0169588	1	Body		ZFPM1	cg00352652;cg00216061;cg04160201;cg05446615
22	28035064	28035524	461	5	0.0486496	0.0140796	3.45533	0.00157113	0.0169588	1		Island;S_Shore		cg21147077;cg06516502;cg01654566;cg19005446;cg06398881
1	3309864	3310268	405	3	0.0120421	0.00348573	3.4547	0.00157382	0.0169791	1	Body	N_Shore;Island	PRDM16	cg20671649;cg26846424;cg02390319
20	57042304	57042703	400	3	-0.0416775	0.0120818	-3.4496	0.00159556	0.0171666	1	Body	Island	APCDD1L	cg03960424;cg17382918;cg07142285
16	90013969	90014378	410	4	0.0288782	0.00837377	3.44865	0.00159967	0.0171995	1	TSS1500	N_Shore;Island	DEF8	cg04591799;cg16504670;cg04752812;cg03721293
6	55104866	55105271	406	3	-0.0159772	0.00463471	-3.4473	0.00160549	0.0172373	1	Body		HCRTR2	cg22252424;cg20861489;cg02853948
19	899547	899652	106	3	0.011769	0.00341659	3.44466	0.00161695	0.0173305	1	Body	Island	C19orf22	cg25814612;cg06315884;cg16709214
7	101361395	101361745	351	3	0.0279535	0.00811546	3.44448	0.0016177	0.0173353	1				cg08132858;cg26565544;cg23723486
16	89949827	89950219	393	3	0.0187322	0.0054413	3.4426	0.0016259	0.0173981	1	Body	S_Shelf	TCF25	cg04764687;cg01333824;cg06236737
16	2503373	2503678	306	3	0.0109553	0.00318273	3.44211	0.00162807	0.0174132	1	Body		CCNF	cg00743849;cg05870645;cg05922796
7	149416823	149416913	91	3	0.00430384	0.00125122	3.43973	0.0016385	0.0174923	1	Body	Island	KRBA1	cg19364784;cg24501315;cg05997116
19	3198856	3199082	227	4	0.0102619	0.00298397	3.43902	0.00164165	0.0175187	1	Body	Island	NCLN	cg12123154;cg03536488;cg12496599;cg14570479
11	111410935	111411076	142	4	0.0346106	0.0100659	3.43841	0.00164434	0.0175414	1	TSS1500;TSS200	Island	LAYN	cg19188306;cg02871995;cg04226536;cg21703322
11	116969404	116969870	467	3	0.0199592	0.0058051	3.43822	0.00164517	0.0175472	1	TSS1500	Island;S_Shore	SIK3	cg26794638;cg20608306;cg05256304
1	120438925	120439036	112	3	0.0269167	0.00783279	3.43641	0.00165318	0.0176083	1	1stExon;5'UTR	N_Shore;Island	ADAM30	cg23131777;cg22774211;cg16166968
2	239432223	239432329	107	3	0.0343785	0.0100102	3.43434	0.00166243	0.017682	1				cg23725149;cg26474549;cg14530444
6	153452732	153452954	223	3	0.028178	0.00820624	3.43373	0.00166514	0.0177037	1	TSS1500	Island;S_Shore	RGS17	cg17264670;cg19904233;cg23651356
3	13114441	13114681	241	3	0.0254486	0.00741191	3.43348	0.00166628	0.0177138	1	Body;5'UTR;1stExon;TSS200	N_Shore;Island	IQSEC1	cg21924571;cg23336797;cg03926815
6	125284359	125284659	301	3	0.01146	0.00333795	3.43324	0.00166735	0.01772	1	TSS200;TSS1500	Island;S_Shore	STL	cg06993703;cg19478500;cg16203203
8	818662	818875	214	3	-0.0199898	0.00582356	-3.43258	0.0016703	0.0177421	1				cg22379564;cg19790352;cg05979597
17	71361857	71361901	45	3	0.0291993	0.00850684	3.43245	0.0016709	0.0177456	1	Body		SDK2	cg08085827;cg16050897;cg06061257
3	137833494	137833675	182	3	0.0420558	0.012258	3.43089	0.00167793	0.0178036	1	5'UTR;TSS1500	N_Shore	DZIP1L	cg14775286;cg09375033;cg02216380
12	7066563	7066938	376	5	-0.0216461	0.00630971	-3.4306	0.0016792	0.017811	1	Body		PTPN6	cg15264991;cg24437859;cg11700959;cg26004710;cg24860716
17	80866063	80866232	170	3	0.0697672	0.020339	3.43022	0.00168093	0.0178262	1	Body	S_Shelf	TBCD	cg16755833;cg15787636;cg00663986
2	239495053	239495208	156	3	0.0366648	0.0106918	3.42924	0.00168535	0.0178604	1				cg09050372;cg14607876;cg11420192
7	1233285	1233637	353	3	0.0243682	0.00710691	3.4288	0.00168735	0.0178758	1				cg02387554;cg14433314;cg01091356
22	39152448	39152758	311	3	-0.0147077	0.00429035	-3.4281	0.00169054	0.0179012	1	TSS1500	Island;S_Shore	UNC84B	cg21625563;cg25884379;cg23704627
11	66636291	66636369	79	3	-0.0312364	0.00911624	-3.42646	0.00169797	0.0179583	1	Body		PC	cg05330472;cg27650678;cg24803138
11	67815010	67815326	317	5	0.00935356	0.00273042	3.42568	0.00170155	0.0179826	1	Body		TCIRG1	cg08932343;cg25367890;cg18793200;cg26389053;cg02322435
17	3439203	3439372	170	3	0.036325	0.0106042	3.42553	0.00170222	0.0179826	1	Body	S_Shore	TRPV3	cg07740110;cg04104776;cg09593454
19	1650224	1650452	229	3	0.0307585	0.00897945	3.42543	0.00170268	0.0179853	1	Body;1stExon;TSS200;5'UTR	S_Shelf	TCF3	cg11170796;cg12183032;cg08430680
2	206628553	206628692	140	3	0.0364656	0.0106465	3.42511	0.00170414	0.0179971	1	Body		NRP2	cg22308949;cg05348875;cg14157435
19	18879431	18879450	20	3	0.0459615	0.01342	3.42486	0.00170528	0.0180035	1	Body		CRTC1	cg11669998;cg24085885;cg02705909
19	11517079	11517436	358	5	0.034701	0.0101359	3.42357	0.00171123	0.0180539	1	Body	Island;S_Shore	RGL3	cg24937727;cg02774542;cg17848054;cg20311631;cg00767042
14	100258973	100259161	189	3	0.033737	0.00985524	3.42326	0.00171266	0.0180668	1	TSS1500	N_Shore;Island	EML1	cg02727423;cg24969902;cg20686551
4	174430487	174430771	285	3	0.0334148	0.00976378	3.42232	0.00171697	0.018102	1		Island		cg06588201;cg16509851;cg10029186
7	1250088	1250246	159	5	0.0115426	0.00337538	3.41966	0.00172927	0.018191	1		N_Shore		cg17311587;cg25778892;cg07919840;cg02936315;cg07034004
17	80372493	80372534	42	3	0.0350993	0.0102663	3.41889	0.00173286	0.0182162	1	Body	N_Shore	C17orf101	cg21525032;cg07929164;cg19950069
2	197458408	197458548	141	3	0.0215163	0.0062957	3.41762	0.00173874	0.0182572	1	TSS1500	Island;S_Shore	HECW2	cg17107385;cg00510111;cg26537076
8	575388	575789	402	3	0.0435302	0.0127402	3.41677	0.00174273	0.0182894	1				cg26221494;cg10225408;cg07118485
4	1148456	1148569	114	3	0.0513941	0.0150426	3.41657	0.00174364	0.018294	1				cg24262654;cg20084184;cg16118592
5	126852955	126853064	110	4	0.0102501	0.00300046	3.41618	0.00174549	0.0183082	1	TSS1500	N_Shore	PRRC1	cg20690028;cg02762363;cg04431054;cg26144627
7	22894795	22895283	489	5	-0.037348	0.0109367	-3.41492	0.00175137	0.0183563	1	TSS1500	S_Shore	SNORD93	cg04907244;cg22407942;cg00626422;cg03906075;cg06496272
14	97924317	97924757	441	3	0.041753	0.0122269	3.41484	0.00175175	0.0183592	1				cg01736164;cg23356944;cg18709313
6	30704809	30704998	190	3	-0.0418751	0.0122656	-3.41404	0.00175554	0.018388	1	Body		FLOT1	cg21761853;cg09179723;cg13534892
17	80794081	80794274	194	3	-0.0341585	0.0100087	-3.41289	0.00176096	0.018435	1	Body;5'UTR	S_Shelf	TBCD;ZNF750	cg27658601;cg05755899;cg18121066
7	112727423	112727914	492	3	0.0425595	0.0124706	3.41279	0.00176143	0.0184386	1	TSS1500;5'UTR;1stExon;TSS200		GPR85	cg24786658;cg25263801;cg09506675
11	109295290	109295767	478	3	-0.0375816	0.0110131	-3.41244	0.00176309	0.0184507	1	3'UTR	S_Shore	C11orf87	cg09059880;cg11649795;cg25771096
12	116354949	116355275	327	3	0.00822568	0.00241067	3.4122	0.0017642	0.018456	1		Island;S_Shore		cg07639520;cg17847749;cg04975653
20	35169594	35169886	293	5	0.0154587	0.00453303	3.41023	0.00177357	0.018527	1	TSS1500;TSS200	S_Shore	MYL9	cg05820491;cg21671476;cg15371711;cg22853588;cg26287345
14	105036133	105036453	321	3	0.0342985	0.0100614	3.40891	0.00177985	0.0185753	1				cg04881585;cg18512901;cg09964012
11	14402761	14403163	403	4	0.00526999	0.00154604	3.4087	0.00178086	0.0185848	1		Island;S_Shore		cg19802241;cg03066979;cg12643049;cg22258538
17	1202015	1202252	238	4	0.0221076	0.00648618	3.40841	0.00178224	0.0185961	1	3'UTR		TUSC5	cg11393185;cg21253721;cg09187054;cg19645256
8	142377303	142377489	187	5	0.0073387	0.00215315	3.40835	0.0017825	0.0185973	1	1stExon;5'UTR;TSS200		GPR20	cg03592763;cg07190229;cg03144848;cg04137003;cg13195954
10	14051821	14052028	208	3	0.0106293	0.00311979	3.40704	0.00178878	0.0186516	1	Body		FRMD4A	cg03179435;cg19998150;cg21371809
14	21567164	21567646	483	4	0.0205642	0.0060403	3.40449	0.00180106	0.0187573	1	5'UTR;1stExon;TSS1500;TSS200	S_Shore	ZNF219;C14orf176	cg15889106;cg00968545;cg02988727;cg18624544
8	95229525	95229872	348	4	-0.031223	0.00917124	-3.40444	0.00180128	0.0187586	1	5'UTR;1stExon;TSS200;TSS1500		CDH17	cg05808793;cg16775167;cg16679068;cg16696923
1	103574532	103574958	427	3	0.0346623	0.0101834	3.4038	0.00180437	0.0187791	1	TSS1500		COL11A1	cg00172849;cg16968885;cg26913669
6	31870600	31870990	391	6	0.028003	0.00822773	3.40349	0.00180587	0.0187912	1	TSS1500	S_Shore	ZBTB12	cg06540876;cg24508713;cg11953311;cg24051943;cg25804044;cg17810099
11	368351	368573	223	7	0.020419	0.00600132	3.40241	0.00181112	0.0188336	1	TSS1500		B4GALNT4	cg20846508;cg15971656;cg18113332;cg10798664;cg21996245;cg23409699;cg18546477
1	15546149	15546372	224	3	0.0548256	0.0161162	3.40189	0.00181362	0.0188508	1	Body;3'UTR		TMEM51	cg24435669;cg06349717;cg10386863
16	1764111	1764432	322	3	-0.0306272	0.00900488	-3.40118	0.0018171	0.0188806	1	Body		MAPK8IP3	cg01489441;cg02330721;cg03767807
2	1500117	1500368	252	3	-0.022733	0.00668639	-3.3999	0.00182334	0.0189273	1	Body		TPO	cg05678658;cg21759048;cg17494408
11	75162105	75162492	388	3	0.0173272	0.00509868	3.39838	0.00183077	0.0189903	1	Body		GDPD5	cg20258039;cg05064990;cg05567631
22	47423986	47424445	460	3	0.0226139	0.00665681	3.39711	0.00183703	0.0190324	1	Body	N_Shore;Island	TBC1D22A	cg07397612;cg03090982;cg25718361
10	32216031	32216101	71	3	0.0455951	0.0134269	3.39581	0.00184339	0.0190751	1	5'UTR	N_Shore	ARHGAP12	cg04359828;cg03015672;cg09642378
6	3737830	3737956	127	3	0.015269	0.00449744	3.39505	0.00184717	0.0191024	1	Body		C6orf145	cg03758047;cg07241170;cg23955161
6	167104601	167104926	326	5	0.033965	0.0100148	3.39147	0.00186493	0.0192395	1	Body		RPS6KA2	cg00267142;cg17087907;cg16500987;cg25840433;cg01929744
5	2206790	2207176	387	6	-0.0307974	0.0090835	-3.39048	0.0018699	0.01928	1				cg12182453;cg24776326;cg03349582;cg11403428;cg02263444;cg18875975
17	7836533	7836945	413	4	0.0238605	0.00703757	3.39045	0.00187005	0.0192804	1	TSS1500;1stExon;Body	S_Shore	TRAPPC1;CNTROB	cg13021301;cg01667702;cg01837574;cg15532138
11	70303307	70303534	228	3	-0.036177	0.0106705	-3.39038	0.0018704	0.0192829	1				cg06268510;cg26248066;cg12091936
2	716357	716389	33	3	0.0762364	0.0224945	3.38911	0.00187677	0.0193382	1				cg06850787;cg08720028;cg00566209
4	10084680	10084747	68	3	0.0137624	0.00406099	3.38892	0.0018777	0.019342	1	Body		WDR1	cg06891006;cg01023714;cg08119412
17	62045522	62045632	111	3	-0.0132313	0.00390478	-3.38849	0.00187986	0.01936	1	Body		SCN4A	cg24069602;cg05367173;cg21091640
12	107167543	107167921	379	3	0.00738049	0.00217816	3.38841	0.00188027	0.0193619	1	TSS1500	N_Shore;Island	RIC8B	cg12053762;cg12407666;cg14881098
8	145057101	145057174	74	3	0.0221454	0.00653721	3.3876	0.00188438	0.0193944	1	Body		PARP10	cg25261361;cg21234779;cg16194160
17	39925356	39925486	131	3	0.0138112	0.00407914	3.3858	0.00189346	0.0194678	1	Body		JUP	cg11638878;cg06569954;cg19255007
6	33284646	33285075	430	5	0.0193725	0.00572294	3.38505	0.00189724	0.0194967	1	Body;5'UTR	N_Shore	ZBTB22	cg08421271;cg13598232;cg19205064;cg04319462;cg18956908
1	40034481	40034535	55	3	0.0132061	0.00390197	3.38447	0.00190022	0.0195174	1	TSS1500;Body		SNORA55;PABPC4	cg16384492;cg23640615;cg10247840
6	47665926	47666329	404	3	0.0257794	0.00761709	3.38442	0.00190047	0.0195186	1	TSS1500;TSS200;5'UTR;1stExon		GPR115	cg10844275;cg26451345;cg14105536
19	18284120	18284321	202	4	0.0288048	0.00851249	3.38383	0.00190345	0.0195405	1	TSS1500	N_Shore	IFI30	cg26152923;cg15825970;cg07533630;cg01485548
15	83317281	83317632	352	5	0.0295288	0.00872809	3.3832	0.00190668	0.0195714	1	TSS1500	Island;S_Shore	CPEB1	cg07769790;cg16495212;cg08688548;cg17453840;cg25856663
2	233351525	233351735	211	4	0.0240015	0.00709558	3.3826	0.0019097	0.0195937	1	5'UTR	Island	ECEL1	cg19047707;cg07503630;cg09736968;cg27023555
6	28889919	28890322	404	4	-0.0332005	0.00981528	-3.38254	0.00191004	0.019596	1	Body	N_Shore	TRIM27	cg25525825;cg19400926;cg12896170;cg13060704
8	143171182	143171282	101	3	0.0262105	0.00775187	3.38118	0.00191698	0.0196452	1				cg11973316;cg16683015;cg18751637
11	67803771	67804112	342	4	-0.0196721	0.00582062	-3.37974	0.00192439	0.0197088	1	Body;3'UTR	N_Shelf	NDUFS8	cg26406131;cg05463966;cg12070987;cg24757160
12	124896212	124896683	472	3	0.0152496	0.00451334	3.37879	0.00192928	0.0197428	1	Body		NCOR2	cg09644157;cg14031846;cg06942010
2	239403003	239403295	293	3	-0.0274932	0.00814081	-3.3772	0.00193748	0.0198101	1				cg03217587;cg17850055;cg15562346
18	8367098	8367568	471	5	0.00468488	0.00138744	3.37663	0.00194044	0.0198349	1	TSS200;Body;TSS1500	N_Shore;Island	LOC100192426;PTPRM	cg13026370;cg23295886;cg02996413;cg25705486;cg12026729
8	133141439	133141815	377	5	-0.00987053	0.00292362	-3.37613	0.00194303	0.0198537	1	3'UTR;Body	N_Shore;Island	KCNQ3	cg16920502;cg22338467;cg15746253;cg00905417;cg07765706
11	117515073	117515332	260	3	-0.0285779	0.00846563	-3.37575	0.00194499	0.0198671	1	Body		DSCAML1	cg04453624;cg15806780;cg01124546
19	17608110	17608394	285	3	0.0173316	0.00513729	3.37368	0.00195579	0.0199419	1	Body	Island	SLC27A1	cg16614288;cg06012269;cg03042281
21	43099292	43099460	169	3	0.0234336	0.00694717	3.37311	0.00195876	0.0199634	1	TSS200		NCRNA00111	cg12656497;cg27263741;cg03364381
7	24797656	24797884	229	7	0.0397472	0.0117878	3.37189	0.00196513	0.0200135	1	TSS1500;TSS200	S_Shore	DFNA5	cg01733570;cg25723149;cg22804000;cg07504598;cg15037663;cg19706795;cg20764575
6	33259866	33260071	206	5	0.0173829	0.00515617	3.37128	0.00196836	0.0200358	1	Body;3'UTR	S_Shelf	RGL2	cg20954129;cg08383144;cg24827992;cg23828242;cg12975830
3	35706038	35706161	124	3	0.00744455	0.00220867	3.3706	0.00197194	0.0200632	1	5'UTR		ARPP-21	cg09866743;cg17936572;cg15571561
5	134662722	134663062	341	5	0.0409407	0.012147	3.37045	0.00197271	0.0200678	1		Island;S_Shore		cg09343360;cg16139202;cg18992570;cg12626036;cg17579119
8	102570454	102570909	456	6	0.00659567	0.00195702	3.37027	0.0019737	0.0200733	1	Body		GRHL2	cg03994274;cg17140046;cg04161294;cg22047896;cg06287665;cg24050775
17	77536313	77536811	499	6	0.0322749	0.00957814	3.36964	0.001977	0.0201014	1				cg02387455;cg01707313;cg15769726;cg22508999;cg02084758;cg10177465
16	85622137	85622276	140	3	0.0434006	0.012886	3.36804	0.00198548	0.0201662	1				cg26625729;cg06981033;cg16679302
2	232379626	232379717	92	3	0.0319897	0.00949834	3.36793	0.00198605	0.0201678	1	TSS1500	Island;S_Shore	C2orf52	cg12810212;cg07301105;cg09980686
10	89263900	89264128	229	6	0.0492893	0.0146391	3.36695	0.00199122	0.0202074	1	TSS1500;TSS200	N_Shore	MINPP1	cg02614016;cg06090298;cg16132151;cg20165416;cg16694639;cg10767045
16	1670054	1670473	420	4	0.0190141	0.00564942	3.36568	0.001998	0.0202604	1	Body		CRAMP1L	cg03319232;cg03972659;cg01135315;cg08776660
1	147012684	147012802	119	4	0.0146966	0.0043669	3.36545	0.00199923	0.0202684	1	TSS1500		BCL9	cg23997339;cg11754402;cg13195895;cg24307292
2	8683945	8684126	182	3	-0.0393797	0.0117128	-3.3621	0.00201719	0.0204107	1				cg06142351;cg12018718;cg00034336
13	99174609	99174930	322	3	0.014067	0.00418636	3.36019	0.00202749	0.0204845	1	TSS1500;Body		STK24	cg11535954;cg09504131;cg03701759
12	130621615	130621750	136	3	0.0226886	0.00675271	3.35992	0.00202894	0.0204969	1		N_Shore		cg05373877;cg00459997;cg03846249
20	5987738	5988223	486	4	0.0282101	0.00839723	3.35945	0.00203147	0.0205157	1	Body;TSS200;1stExon;5'UTR	S_Shore	CRLS1	cg08376824;cg12432980;cg23529754;cg23763877
10	30348415	30348709	295	4	0.00595784	0.00177372	3.35896	0.00203413	0.0205364	1	5'UTR;1stExon;TSS200;TSS1500	Island;S_Shore	KIAA1462	cg12835845;cg01062834;cg19826211;cg11614536
10	73157911	73158072	162	3	0.0165318	0.00492483	3.35683	0.00204575	0.0206188	1	5'UTR	Island;S_Shore	CDH23	cg24094513;cg01160241;cg18608017
17	37382301	37382699	399	5	0.0108659	0.00323715	3.35663	0.0020468	0.0206252	1	TSS1500	Island;S_Shore	STAC2	cg25411207;cg22362170;cg18146443;cg12141135;cg00027669
11	61912310	61912410	101	3	0.0148292	0.00442076	3.35444	0.00205882	0.0207134	1	Body		INCENP	cg20179942;cg23663298;cg14263426
17	80839243	80839375	133	3	0.0560635	0.0167204	3.35301	0.00206669	0.020763	1	Body		TBCD	cg10178082;cg12961926;cg24092000
11	17743610	17743840	231	4	0.00507891	0.00151631	3.34953	0.00208593	0.0209198	1	3'UTR	Island;S_Shore	MYOD1	cg22344611;cg23897913;cg08388041;cg05108031
11	984447	984616	170	3	0.00804438	0.00240169	3.34947	0.00208625	0.0209219	1	Body	S_Shelf	AP2A2	cg17559110;cg18269526;cg02271275
17	76106981	76107100	120	3	0.0138698	0.00414181	3.34872	0.0020904	0.0209506	1				cg02283662;cg14511070;cg13159120
10	438227	438517	291	4	0.0100716	0.00300762	3.34869	0.0020906	0.0209506	1	Body		DIP2C	cg12708799;cg26406407;cg18334288;cg13540860
1	145075831	145076239	409	3	0.0171069	0.00511381	3.34524	0.00210987	0.0211035	1	1stExon;TSS200	Island;S_Shore	PDE4DIP	cg11935147;cg21047206;cg03933321
7	1435100	1435165	66	3	0.0293384	0.00877194	3.34458	0.00211362	0.021133	1				cg23903701;cg01860743;cg19256474
17	9862752	9863081	330	9	0.0405059	0.012138	3.33711	0.00215602	0.0214694	1	Body;5'UTR;1stExon;TSS200;TSS1500		GAS7	cg04267691;cg12697325;cg26996616;cg12833931;cg17192115;cg06377635;cg04788418;cg17479840;cg10237765
7	5269161	5269290	130	3	0.014087	0.00422172	3.33679	0.00215785	0.0214841	1	Body	S_Shore	WIPI2	cg03481159;cg27152128;cg23122899
8	144668199	144668641	443	4	0.00867728	0.00260202	3.33483	0.00216917	0.0215665	1	Body		EEF1D	cg22839093;cg10614773;cg11362513;cg01014113
6	41123086	41123396	311	3	0.0297962	0.00893687	3.33408	0.00217352	0.0216015	1	TSS1500		TREML1	cg10792307;cg15153887;cg04710115
6	161557748	161558105	358	5	0.00914044	0.00274391	3.33117	0.00219037	0.021735	1	Body		AGPAT4	cg17999280;cg09221482;cg05895465;cg08362144;cg00004806
1	161195180	161195527	348	3	0.0342394	0.0102794	3.33089	0.00219202	0.0217442	1	TSS1500		TOMM40L	cg24429974;cg14074486;cg05643592
19	42916632	42916966	335	3	0.0282745	0.00849303	3.32914	0.00220225	0.0218199	1	Body	S_Shore;S_Shelf	LIPE	cg27556150;cg22704780;cg18567268
7	41739678	41739801	124	3	0.00720185	0.00216365	3.32857	0.00220559	0.0218447	1	Body		LOC285954;INHBA	cg16881064;cg21787965;cg08786829
1	231761688	231761845	158	3	0.02083	0.00626026	3.32734	0.0022128	0.0218942	1	Body;TSS1500	N_Shore	TSNAX-DISC1;DISC1	cg24430578;cg00346898;cg13782866
16	85968919	85969392	474	3	0.0280111	0.00841867	3.32726	0.00221326	0.0218948	1				cg01132020;cg08645860;cg03848483
3	48230338	48230398	61	3	0.0233328	0.00701461	3.32632	0.0022188	0.0219377	1	TSS1500	S_Shore	CDC25A	cg00874581;cg00841001;cg22682751
17	2658617	2658712	96	3	0.00750238	0.00225585	3.32575	0.00222217	0.0219628	1		N_Shore;Island		cg26650064;cg15360853;cg24132481
19	4474970	4475274	305	7	0.0236745	0.00711938	3.32536	0.00222446	0.0219795	1	Body	S_Shore;S_Shelf	HDGF2	cg24227984;cg02839351;cg08312149;cg24084706;cg25429312;cg19612770;cg05350360
1	247511364	247511469	106	3	0.0311529	0.00937133	3.32428	0.00223088	0.0220346	1				cg15092219;cg06902607;cg26276327
16	73090646	73090838	193	3	-0.0468707	0.0141022	-3.32365	0.0022346	0.0220619	1	5'UTR	N_Shore	ZFHX3	cg06086177;cg04700292;cg05915866
8	143070187	143070356	170	3	0.018691	0.00562696	3.32169	0.00224628	0.0221457	1				cg06573787;cg01284666;cg10755035
4	40518663	40519094	432	3	-0.0257344	0.00775075	-3.32024	0.0022549	0.0222147	1	TSS1500;5'UTR		RBM47	cg06332621;cg09249657;cg18183961
12	124922600	124922727	128	3	0.0186968	0.00563163	3.31997	0.00225657	0.0222251	1	Body		NCOR2	cg27141534;cg05558539;cg09132240
13	25085301	25085669	369	3	-0.0633001	0.0190685	-3.31962	0.00225865	0.0222409	1	5'UTR	N_Shore	PARP4	cg18582260;cg17117459;cg20765408
1	155225764	155226127	364	4	0.0159957	0.00481944	3.319	0.00226238	0.0222692	1	TSS1500;3'UTR;Body	S_Shore	FAM189B;SCAMP3	cg18568145;cg07189204;cg16402893;cg02834871
17	73913901	73914282	382	3	0.0129914	0.0039163	3.31726	0.00227283	0.0223506	1	Body	N_Shore;Island	FBF1	cg16520049;cg25950100;cg19973604
4	189158022	189158087	66	3	-0.0505155	0.0152384	-3.31501	0.00228642	0.0224542	1				cg14994521;cg05865660;cg24525540
10	72043661	72044060	400	3	0.0106939	0.00322646	3.31446	0.00228981	0.022483	1		Island;S_Shore		cg06419761;cg15642759;cg03051983
2	5896473	5896549	77	3	0.0315984	0.00953359	3.31443	0.00228996	0.022483	1				cg18954144;cg08396985;cg04771413
7	100743732	100744067	336	3	0.0176559	0.00533454	3.30974	0.00231866	0.0226933	1				cg20826151;cg22013564;cg27092935
7	21788358	21788477	120	3	0.0475188	0.014361	3.30887	0.00232403	0.0227422	1	Body		DNAH11	cg12743974;cg07377396;cg26104541
2	121748215	121748257	43	3	0.0302179	0.00913386	3.30834	0.0023273	0.0227633	1	Body;3'UTR	S_Shore	GLI2	cg17454561;cg15809352;cg21759953
11	77734206	77734334	129	3	0.0107442	0.00324793	3.308	0.00232934	0.0227737	1	1stExon;TSS200		KCTD14	cg16769152;cg17272843;cg15778054
16	1424308	1424569	262	3	0.0172274	0.00520786	3.30797	0.00232958	0.0227747	1	5'UTR	N_Shore	UNKL	cg06323857;cg08622401;cg09732498
14	26674046	26674202	157	4	-0.0446364	0.0134947	-3.30771	0.00233119	0.0227869	1		N_Shore;Island		cg12922751;cg23438893;cg07333792;cg05926722
10	18628543	18629006	464	3	-0.0183553	0.0055513	-3.30648	0.00233876	0.0228402	1	Body;TSS1500		CACNB2	cg24149502;cg25868936;cg22858500
1	34098656	34099118	463	4	-0.0225063	0.00680787	-3.30592	0.00234223	0.0228619	1	Body	N_Shore;Island	CSMD2	cg21204965;cg16593910;cg25104186;cg21787078
12	62583974	62584454	481	3	-0.0591193	0.017884	-3.30571	0.00234357	0.0228714	1	5'UTR	N_Shore	FAM19A2	cg26133399;cg24480012;cg23767318
10	133639073	133639339	267	3	0.019506	0.0059038	3.30398	0.00235435	0.0229432	1				cg17654985;cg25250650;cg15989167
8	144798631	144799022	392	4	0.024572	0.00743713	3.30397	0.00235443	0.0229432	1	Body	Island	MAPK15	cg22892110;cg24013620;cg23562538;cg23105130
2	27632821	27633235	415	4	0.0245713	0.00743709	3.30388	0.00235493	0.0229461	1	TSS1500	Island;S_Shore	PPM1G	cg21709322;cg15661865;cg00494710;cg15296858
12	50185413	50185781	369	4	0.013472	0.00407898	3.30279	0.00236178	0.0229979	1	3'UTR;Body	N_Shore;Island	NCKAP5L	cg20418191;cg08354685;cg16888824;cg11553795
14	23479657	23479736	80	3	0.0106219	0.00321656	3.30226	0.00236512	0.0230218	1	TSS1500	S_Shore	C14orf93	cg14386691;cg11789185;cg23550082
14	23772548	23772695	148	3	0.030631	0.00927704	3.30181	0.00236792	0.0230417	1	TSS1500	S_Shore	PPP1R3E	cg13408636;cg23620184;cg23604876
16	57495877	57496328	452	3	0.0200242	0.0060667	3.30067	0.00237505	0.0230965	1	TSS1500	N_Shore	POLR2C	cg04347161;cg08578520;cg04976151
10	75407634	75407991	358	3	0.0257816	0.00782008	3.29684	0.00239928	0.023262	1	Body	Island;S_Shore	SYNPO2L	cg00560542;cg17723653;cg12317414
2	160761413	160761622	210	4	-0.0426791	0.0129505	-3.29557	0.0024074	0.0233296	1	TSS200;TSS1500	Island;S_Shore	LY75	cg14819504;cg01092293;cg10107725;cg15026998
19	59067160	59067560	401	6	0.0219456	0.00666567	3.29233	0.0024281	0.023487	1	TSS1500;3'UTR;Body	S_Shore	CHMP2A;UBE2M	cg25345422;cg01531058;cg12229764;cg21618549;cg11426899;cg18521841
1	2119531	2119992	462	3	0.0207695	0.00631032	3.29135	0.00243445	0.0235298	1	Body	N_Shore	C1orf86	cg17412102;cg21209510;cg02804999
13	110951025	110951418	394	3	0.0458007	0.0139177	3.29083	0.00243776	0.0235557	1	Body		COL4A1	cg23008352;cg15379757;cg02558625
11	104769087	104769543	457	3	0.054306	0.0165046	3.29036	0.00244084	0.0235767	1	Body;TSS200		CASP12	cg09157813;cg18471635;cg06923343
13	31306018	31306303	286	3	0.0489938	0.0148928	3.28977	0.00244465	0.0235999	1				cg17312277;cg02848074;cg19953038
8	87354422	87354562	141	4	0.0181457	0.00551896	3.28787	0.00245693	0.0236886	1	TSS1500	N_Shore;Island	WWP1	cg14487271;cg17711870;cg13552736;cg10578717
17	80309275	80309639	365	3	0.0226965	0.00690701	3.286	0.00246913	0.0237763	1				cg25175654;cg26724241;cg26303202
19	4852062	4852205	144	3	0.00787815	0.0023978	3.28557	0.00247196	0.0237937	1	Body	Island	PLIN3	cg00912035;cg24812303;cg01632322
10	63422630	63422841	212	5	0.00478121	0.00145609	3.28359	0.00248491	0.023897	1	TSS200;1stExon;5'UTR	Island	C10orf107	cg11416811;cg07643225;cg00755980;cg03430923;cg24239148
13	113980035	113980343	309	3	0.0265271	0.00808079	3.28273	0.00249059	0.023936	1	Body	S_Shelf	GRTP1	cg08351085;cg13054534;cg26133126
10	6020369	6020585	217	3	0.0421059	0.0128337	3.28088	0.00250283	0.0240228	1	TSS1500	S_Shore	IL15RA	cg09290866;cg24348573;cg13730379
16	10721112	10721597	486	3	0.0115673	0.00352909	3.27769	0.00252399	0.0241641	1	Body	N_Shore;Island	TEKT5	cg01783492;cg10218733;cg02155048
14	91866325	91866751	427	4	-0.0303169	0.00926543	-3.27205	0.0025619	0.024438	1	Body		CCDC88C	cg13027206;cg23304605;cg20272146;cg23615483
13	103532159	103532435	277	7	0.0232359	0.00710292	3.27132	0.00256684	0.0244697	1	TSS1500;TSS200		LOC121952	cg24330793;cg00009871;cg09887906;cg24427175;cg09287356;cg05329135;cg21247923
7	157620445	157620943	499	4	-0.0144472	0.00441914	-3.26923	0.00258103	0.0245772	1	Body	S_Shore	PTPRN2	cg12419766;cg11111139;cg05135176;cg07183450
17	46907742	46908209	468	3	0.013541	0.00414254	3.26876	0.00258425	0.0245964	1	TSS1500;TSS200	N_Shore	CALCOCO2	cg21044022;cg20396069;cg04154812
15	89533560	89533607	48	3	0.0233143	0.00713373	3.26818	0.00258822	0.0246202	1				cg12445786;cg11592786;cg11992550
11	86663341	86663418	78	3	-0.0315913	0.009671	-3.26661	0.002599	0.0246908	1	Body	N_Shelf	FZD4	cg03037761;cg03548035;cg22319016
16	50003431	50003613	183	3	0.0292135	0.00894746	3.26501	0.00260998	0.0247707	1				cg06819935;cg09621708;cg26498247
17	26577563	26577760	198	4	-0.0347452	0.0106443	-3.26421	0.00261546	0.0248049	1		Island		cg17730048;cg19118751;cg23756173;cg02434314
19	5568163	5568218	56	4	0.0239409	0.00733516	3.26386	0.00261793	0.024818	1	TSS200;TSS1500	S_Shore	PLAC2	cg04993257;cg05280750;cg19216791;cg24349886
12	125020047	125020192	146	3	0.0210432	0.00644766	3.2637	0.00261898	0.0248262	1	5'UTR;TSS200	N_Shelf	NCOR2	cg23611643;cg13416396;cg25449924
3	182970675	182970728	54	3	0.0331327	0.0101543	3.26293	0.00262431	0.0248644	1	Body;TSS1500	N_Shore	MCF2L2;B3GNT5	cg26436136;cg21450829;cg27324128
14	94291069	94291526	458	3	0.0314363	0.00963753	3.26186	0.00263173	0.0249219	1				cg18398125;cg23467713;cg24044707
11	63448356	63448455	100	3	0.0422886	0.0129761	3.25897	0.0026519	0.0250638	1	TSS1500	N_Shore	RTN3	cg17372806;cg15832662;cg04111435
5	169532943	169533372	430	4	-0.0230504	0.0070741	-3.25843	0.00265569	0.0250933	1	1stExon;5'UTR	N_Shore;Island	FOXI1	cg16137007;cg05603791;cg16087093;cg00661485
14	24601499	24601808	310	3	-0.0294443	0.0090382	-3.25776	0.00266039	0.0251261	1	Body	Island;S_Shore	FITM1	cg20306574;cg03047995;cg13167816
22	42373029	42373373	345	4	0.00753618	0.00231431	3.25635	0.00267031	0.0251925	1	5'UTR;1stExon;Body	Island;S_Shore	2003-09-01	cg13382596;cg21924803;cg04283938;cg19959055
7	73645723	73645966	244	4	-0.0193253	0.00593546	-3.25591	0.00267338	0.0252138	1	3'UTR		RFC2	cg07039378;cg14522298;cg12500857;cg21828319
6	50791202	50791419	218	3	0.0338377	0.0103944	3.25538	0.00267713	0.0252388	1	Body	Island	TFAP2B	cg27260772;cg06117072;cg22248052
6	32906526	32906923	398	6	0.00784173	0.00240887	3.25536	0.00267729	0.025239	1	Body		HLA-DMB	cg23652026;cg13565401;cg25956483;cg22497907;cg23527920;cg05835265
14	103377905	103378143	239	3	0.0399075	0.0122598	3.25516	0.00267866	0.0252493	1		S_Shelf		cg04577789;cg06611931;cg26398024
19	10407184	10407538	355	3	0.0364988	0.0112255	3.25143	0.00270516	0.0254522	1	Body;3'UTR	Island;S_Shore	ICAM5	cg04295144;cg26316885;cg21448471
12	129338484	129338939	456	6	0.0122483	0.0037677	3.25087	0.00270915	0.0254754	1	Body	Island;S_Shore	GLT1D1	cg16025847;cg00901320;cg25823837;cg19863592;cg14791413;cg11877382
7	56142202	56142347	146	3	0.0162735	0.00500685	3.25025	0.00271359	0.0255089	1	Body		SUMF2	cg27436579;cg13153834;cg17917325
3	53857939	53857989	51	3	0.0189978	0.00585038	3.24729	0.00273484	0.0256586	1	Body	Island;S_Shore	CHDH	cg01108713;cg26007399;cg18692955
16	863475	863884	410	3	0.01218	0.0037509	3.24722	0.00273534	0.0256613	1	Body	Island	PRR25	cg00706697;cg03313654;cg20911831
11	118402280	118402540	261	3	0.0375034	0.0115574	3.24497	0.00275156	0.0257786	1	5'UTR;Body	S_Shore	TMEM25	cg15694715;cg20001829;cg19715094
11	64126102	64126431	330	4	0.0144129	0.00444221	3.24452	0.00275481	0.0257992	1	TSS1500;TSS200	N_Shore;Island	RPS6KA4	cg16332631;cg06848762;cg24970539;cg03074984
21	43098516	43098958	443	4	-0.0383703	0.011832	-3.24293	0.0027664	0.025884	1	TSS1500		NCRNA00111	cg01753209;cg02983759;cg20206277;cg12792526
17	42147465	42147617	153	3	0.0355963	0.0109786	3.24232	0.00277083	0.0259119	1	TSS1500	N_Shore	G6PC3	cg22243039;cg26534477;cg18426551
21	44720919	44721077	159	3	0.0252397	0.00778648	3.24148	0.002777	0.0259462	1		N_Shore;Island		cg25410746;cg08451325;cg23060618
12	26349002	26349469	468	3	0.0213106	0.00657545	3.24093	0.00278098	0.0259716	1	5'UTR;Body	Island;S_Shore	SSPN	cg19461392;cg04951947;cg22232504
10	132977221	132977408	188	3	0.042407	0.0130885	3.24001	0.00278771	0.0260185	1	Body		TCERG1L	cg23308184;cg17911420;cg14645017
15	89903506	89903704	199	4	0.0217013	0.00669901	3.23948	0.00279162	0.0260497	1		Island		cg06022179;cg03951603;cg26662049;cg17941015
6	35479350	35479648	299	3	0.0458761	0.0141626	3.23925	0.00279332	0.0260629	1	Body	N_Shore;Island	TULP1	cg00247631;cg15219228;cg24281267
20	1293560	1294021	462	3	0.0197619	0.00610341	3.23784	0.00280371	0.0261307	1	Body;1stExon	N_Shore;Island	SDCBP2	cg00480698;cg12242474;cg04428163
8	56791576	56791798	223	4	-0.0481238	0.0148637	-3.23766	0.00280503	0.0261377	1	TSS1500	N_Shore	LYN	cg03973663;cg17806401;cg05997362;cg02410887
2	233747903	233748276	374	3	0.0199851	0.00617296	3.23752	0.00280604	0.0261418	1	Body		NGEF	cg26178217;cg19155100;cg15518294
7	1162860	1163084	225	3	0.0165218	0.005104	3.23702	0.00280972	0.0261642	1	Body		C7orf50	cg19043969;cg24530527;cg19473994
17	76993272	76993698	427	6	0.0126659	0.00391389	3.23614	0.00281624	0.0262116	1	Body	N_Shore;Island;S_Shore	CANT1	cg17129554;cg22687077;cg00902147;cg18186771;cg26055488;cg23507761
17	40558061	40558245	185	3	0.027532	0.00850914	3.23558	0.00282042	0.0262373	1	Body	Island	PTRF	cg11669285;cg27576485;cg14419581
19	35790951	35791409	459	5	0.0307762	0.00951866	3.23325	0.00283775	0.0263574	1	Body	N_Shore;Island;S_Shore	MAG	cg25443560;cg04169912;cg03917584;cg14952359;cg26735071
7	25608305	25608673	369	4	-0.0210477	0.0065135	-3.23139	0.00285164	0.0264503	1				cg16108887;cg07138024;cg13728287;cg14898611
3	53843939	53844172	234	3	0.00990463	0.00306516	3.23136	0.00285191	0.0264506	1	Body		CACNA1D	cg01980361;cg21206233;cg22090419
10	11246612	11246763	152	3	-0.0430741	0.0133327	-3.23071	0.0028568	0.0264793	1	Body		CUGBP2	cg00101457;cg13707005;cg03731458
6	42946146	42946407	262	3	0.0224206	0.00694111	3.23012	0.00286118	0.0265105	1	1stExon	N_Shore;Island	PEX6	cg19747945;cg01125463;cg21877613
16	88844415	88844726	312	3	-0.0366938	0.0113602	-3.23003	0.00286187	0.0265155	1	Body	N_Shore	FAM38A	cg04566534;cg08968329;cg01699600
1	240783328	240783389	62	3	0.0552463	0.0171099	3.22891	0.00287034	0.0265754	1				cg19262637;cg07595602;cg26427535
2	240181892	240181948	57	3	-0.0485754	0.0150524	-3.22708	0.00288411	0.0266733	1	Body		HDAC4	cg15122841;cg19286774;cg08621673
12	16757954	16758267	314	6	-0.0426816	0.0132304	-3.22603	0.00289209	0.0267296	1	5'UTR		LMO3	cg01181415;cg10143811;cg09526758;cg01787574;cg14632140;cg13572309
17	76962663	76962761	99	3	0.0406273	0.0126012	3.22409	0.00290686	0.0268297	1				cg22462240;cg20656294;cg09567646
17	43714888	43715162	275	3	0.0257455	0.00798636	3.22369	0.00290996	0.0268543	1	TSS1500;Body		C17orf69;MGC57346	cg19199266;cg10826688;cg03954353
5	1962311	1962554	244	3	-0.0307957	0.00955485	-3.22305	0.00291488	0.0268943	1				cg05184729;cg08285289;cg07278634
15	76005012	76005446	435	7	0.00665326	0.00206432	3.22298	0.00291538	0.0268975	1	1stExon;5'UTR;TSS200;TSS1500		CSPG4	cg13230197;cg21609684;cg09628962;cg11698750;cg03942265;cg13788479;cg27378180
1	169878814	169878927	114	3	-0.010223	0.00317298	-3.22188	0.00292382	0.0269578	1				cg00249522;cg12667031;cg17464228
8	103129185	103129370	186	5	-0.0140566	0.00436453	-3.22066	0.00293323	0.0270255	1	5'UTR		NCALD	cg23638107;cg24023489;cg15836028;cg18304186;cg12855331
6	33405457	33405517	61	3	0.0135629	0.00421166	3.22031	0.00293587	0.0270409	1	Body		SYNGAP1	cg09228194;cg08105217;cg03200136
20	62317412	62317768	357	4	0.016676	0.00517904	3.2199	0.00293903	0.0270533	1	Body	N_Shore;Island	RTEL1	cg05357717;cg17607627;cg27508960;cg08432509
6	37673597	37673863	267	4	0.0233839	0.00726288	3.21965	0.00294099	0.0270687	1		Island;S_Shore		cg00369811;cg26082368;cg02917640;cg11613164
6	151560831	151561236	406	9	0.031759	0.00986583	3.21909	0.00294533	0.0270991	1	TSS1500;TSS200;1stExon;5'UTR	Island;N_Shore	AKAP12	cg11348249;cg12061236;cg17520539;cg20068535;cg22942200;cg10270306;cg13033898;cg14219620;cg09070799
11	1306759	1307227	469	6	0.00855644	0.0026595	3.21731	0.00295908	0.0271943	1	Body	S_Shelf	TOLLIP	cg22749736;cg14809912;cg23808182;cg27398230;cg18017849;cg23457268
7	2119076	2119340	265	3	-0.0369261	0.0114777	-3.2172	0.00295997	0.0272011	1	Body	S_Shelf	MAD1L1	cg05211192;cg16772998;cg07065756
17	79068856	79069042	187	3	0.0222343	0.00691121	3.21714	0.00296043	0.027204	1	Body		BAIAP2	cg06578276;cg14611816;cg09083945
19	675390	675678	289	3	0.026908	0.00836647	3.21617	0.00296794	0.027254	1	TSS1500	N_Shore;Island	FSTL3	cg23260026;cg16825133;cg05304405
12	103218238	103218665	428	4	0.0165401	0.00514421	3.21529	0.00297485	0.0272997	1		Island		cg15877129;cg03810428;cg02469871;cg11784990
6	3724407	3724690	284	3	0.0290683	0.00904888	3.21237	0.00299772	0.0274548	1	Body		C6orf145	cg15837992;cg13814761;cg13617837
19	15348512	15348936	425	3	0.0123485	0.00384549	3.21116	0.00300722	0.0275226	1	3'UTR	N_Shore;Island	BRD4	cg09373983;cg08545132;cg03657791
20	4795444	4795886	443	5	-0.0446438	0.0139093	-3.20963	0.00301933	0.0276114	1	5'UTR;TSS200		RASSF2	cg19239041;cg03605116;cg12389461;cg02052933;cg03519577
16	89355005	89355462	458	3	0.0133132	0.00414878	3.20893	0.0030249	0.0276528	1	Body	S_Shelf	ANKRD11	cg07159469;cg03317919;cg01875529
11	477804	477967	164	3	0.00886129	0.00276149	3.20888	0.00302525	0.0276546	1	Body		PTDSS2	cg01541578;cg20812052;cg25033220
6	156828989	156829146	158	3	0.0356765	0.0111211	3.208	0.00303224	0.0277035	1				cg11907477;cg17576979;cg02851435
20	60882647	60882801	155	3	0.0200077	0.00623766	3.20757	0.0030357	0.0277225	1	Body	Island	ADRM1	cg07329296;cg21581096;cg01771885
10	1749360	1749547	188	3	-0.0153764	0.00479676	-3.20557	0.00305167	0.0278463	1	Body		ADARB2	cg00525508;cg15622527;cg03480068
1	42929392	42929769	378	3	0.0218279	0.00681417	3.20332	0.00306974	0.0279653	1		Island;S_Shore		cg05934660;cg08625842;cg06363865
17	26732120	26732374	255	5	0.0389478	0.0121595	3.20306	0.00307179	0.0279785	1	Body	N_Shore;Island	SLC46A1	cg04010423;cg21732844;cg25910803;cg11351837;cg19822764
10	130010309	130010447	139	3	0.00593988	0.00185453	3.2029	0.00307311	0.027985	1		S_Shore		cg17974053;cg00095608;cg03801300
14	103389814	103390247	434	3	0.020748	0.00647971	3.202	0.00308036	0.0280338	1	Body	Island	AMN	cg01155039;cg11038340;cg13842154
5	145713607	145714097	491	7	0.0149486	0.00466853	3.20199	0.00308046	0.0280338	1		N_Shore;Island;S_Shore		cg05781504;cg23174616;cg07353303;cg01142710;cg18274480;cg21214293;cg06030695
19	35550509	35550654	146	3	0.0209631	0.00654708	3.2019	0.00308111	0.028037	1	Body	N_Shore;Island	LOC100128675;HPN	cg22703124;cg08393356;cg22935551
11	85566296	85566560	265	3	0.021336	0.0066641	3.20164	0.00308327	0.0280511	1	5'UTR;1stExon	Island;S_Shore	CCDC83	cg25872744;cg16165120;cg15822411
8	144467681	144467993	313	3	0.0212518	0.00663886	3.20111	0.00308749	0.0280798	1				cg17363688;cg00934120;cg26718033
1	27931284	27931503	220	3	0.0335184	0.0104719	3.20079	0.00309008	0.0280978	1	TSS1500	S_Shore	AHDC1	cg11697038;cg17164905;cg02277710
2	239329744	239330202	459	3	0.0458638	0.01433	3.20054	0.00309213	0.0281136	1				cg15064964;cg21650243;cg11708690
10	16478471	16478613	143	3	-0.0220639	0.00689391	-3.20049	0.00309254	0.0281147	1	TSS1500	N_Shore	PTER	cg01263532;cg20569758;cg04873514
12	109534107	109534470	364	3	0.0191208	0.00597439	3.20046	0.00309282	0.0281158	1	TSS1500	N_Shore	UNG	cg09868274;cg26703873;cg17429457
10	3300329	3300445	117	3	-0.0537737	0.0168034	-3.20016	0.00309522	0.0281272	1				cg06891178;cg07342618;cg17459949
20	3713341	3713584	244	4	0.0120513	0.003766	3.20004	0.00309623	0.0281301	1	TSS200;5'UTR	Island;S_Shore	HSPA12B	cg21463763;cg17064051;cg24763243;cg15127733
4	54974644	54974886	243	3	-0.0644962	0.0201556	-3.19991	0.00309721	0.0281362	1		N_Shore		cg17299437;cg00036788;cg02124022
2	11924984	11925224	241	3	0.0404677	0.0126515	3.19866	0.00310744	0.028211	1	Body	Island	LPIN1	cg25654774;cg15614119;cg15374751
11	33721714	33722062	349	5	0.037955	0.0118666	3.19847	0.00310893	0.0282217	1	Body;1stExon	Island;N_Shore	C11orf91	cg21697812;cg19252931;cg09230905;cg27294841;cg04023915
12	122617908	122618241	334	3	0.020051	0.00627218	3.19681	0.00312246	0.0283083	1	Body		MLXIP	cg08869118;cg07208114;cg18555411
13	45451118	45451270	153	3	0.0107045	0.00334955	3.1958	0.00313078	0.0283557	1				cg05278215;cg09196449;cg23672211
17	26120702	26121059	358	4	0.00977325	0.00305821	3.19574	0.00313127	0.028356	1	Body	Island;S_Shore	NOS2	cg01396112;cg02976568;cg03995486;cg04961189
19	45947788	45948021	234	3	0.0127551	0.00399136	3.19568	0.00313172	0.0283584	1		Island		cg21035368;cg04728310;cg08865365
19	41934715	41935185	471	3	-0.0366798	0.0114812	-3.19477	0.00313921	0.0284055	1	TSS200;TSS1500		B3GNT8	cg07366300;cg07523071;cg19201019
6	162683857	162683961	105	3	-0.0374616	0.0117313	-3.19329	0.00315136	0.0284846	1	Body		PARK2	cg03923789;cg07098722;cg06418973
7	4825117	4825336	220	4	0.00828973	0.00259656	3.19258	0.0031573	0.0285295	1	Body	Island	KIAA0415	cg16418598;cg08265282;cg20215982;cg07425474
12	95226786	95226993	208	3	0.059644	0.0186934	3.19064	0.00317335	0.0286394	1	TSS1500		MIR492	cg10549753;cg11212178;cg08922308
6	28058715	28059208	494	10	0.0383027	0.0120083	3.18968	0.00318133	0.0286923	1	TSS1500;TSS200;Body		ZSCAN12L1	cg17472120;cg09156207;cg11517269;cg12623302;cg18105139;cg03597347;cg17849569;cg02631126;cg12740337;cg06952873
1	54142784	54143125	342	4	0.0100396	0.00314974	3.18743	0.00320009	0.0288146	1	5'UTR		GLIS1	cg13376819;cg23219046;cg17416233;cg19403720
6	158094798	158094919	122	3	0.0250251	0.00785428	3.18618	0.00321058	0.0288816	1	3'UTR	S_Shore	ZDHHC14	cg17941247;cg25474648;cg09076927
20	52199594	52199778	185	4	-0.0161324	0.00506332	-3.18614	0.00321094	0.0288816	1	5'UTR;1stExon;TSS200	S_Shore	ZNF217	cg09029902;cg22164891;cg20979153;cg09228833
12	109273766	109274241	476	5	0.0248994	0.00781828	3.18477	0.00322245	0.0289564	1	TSS200;1stExon;5'UTR		DAO	cg01694331;cg25362648;cg18037826;cg12592321;cg22801690
6	31762353	31762442	90	3	0.023869	0.0074969	3.18385	0.00323021	0.0290105	1	Body	N_Shore	VARS	cg02932780;cg02205391;cg06857094
11	46389164	46389578	415	4	0.0256533	0.00805975	3.18289	0.00323827	0.0290616	1	Body	Island;S_Shore	DGKZ	cg24713122;cg00107629;cg24126592;cg08768904
7	94023308	94023743	436	4	0.0343827	0.0108113	3.18026	0.00326067	0.0292056	1	TSS1500;TSS200		COL1A2	cg24406898;cg23348014;cg06299997;cg08695855
1	1600982	1601380	399	4	0.013195	0.00414945	3.17994	0.0032634	0.029223	1	Body;5'UTR	Island;N_Shore	LOC728661;CDK11B	cg25283841;cg11809915;cg04105726;cg17869988
19	55790889	55791101	213	3	0.0127904	0.00402278	3.17951	0.00326708	0.0292416	1	Body;5'UTR	Island	HSPBP1	cg00383598;cg16013006;cg21278102
8	129020343	129020489	147	3	0.0348249	0.0109532	3.17943	0.00326772	0.0292446	1	Body;TSS1500		PVT1;MIR1206	cg23063070;cg01084257;cg01621145
6	86158972	86159103	132	3	0.0191603	0.00602669	3.17923	0.00326939	0.0292567	1	TSS1500;TSS200	N_Shore	NT5E	cg25262528;cg27039625;cg17644557
15	68522777	68523075	299	3	0.0372421	0.0117154	3.1789	0.00327229	0.0292755	1	TSS1500	S_Shore	CLN6	cg20716080;cg22576950;cg17095910
17	31254544	31254708	165	4	0.0201791	0.00635488	3.17537	0.00330258	0.0294728	1	TSS1500	N_Shore	TMEM98	cg17096412;cg03353971;cg08254353;cg26381501
11	68472905	68473004	100	3	0.0205244	0.00646915	3.17267	0.00332596	0.0296285	1				cg25218797;cg26919953;cg26669365
10	12211478	12211796	319	3	-0.0530588	0.0167256	-3.17231	0.00332907	0.0296508	1	Body;3'UTR		SEC61A2;NUDT5	cg13266326;cg23575124;cg22687873
9	95897015	95897313	299	3	0.0204917	0.00646051	3.17184	0.00333312	0.0296774	1	TSS1500	Island;S_Shore	NINJ1	cg08905114;cg17141902;cg13538006
4	871294	871567	274	3	0.00414232	0.00130617	3.17135	0.00333745	0.0297053	1	Body	Island	GAK	cg11107262;cg02423659;cg12494528
17	41924466	41924577	112	6	0.0120624	0.00380427	3.17076	0.0033426	0.0297439	1	TSS200;5'UTR;1stExon		CD300LG	cg08903631;cg07945335;cg24129626;cg24862483;cg25720755;cg13269964
19	49935823	49936274	452	4	0.0133561	0.00421332	3.16998	0.00334933	0.0297865	1	Body	Island	SLC17A7	cg22231400;cg19063061;cg02881274;cg15164708
7	153287529	153287752	224	3	-0.0152699	0.00481715	-3.16991	0.00335	0.0297896	1				cg07089161;cg14050129;cg27304565
18	22006316	22006446	131	3	0.0106091	0.00334719	3.16956	0.00335302	0.0298136	1	TSS1500;TSS200	Island	IMPACT	cg22757447;cg13981356;cg24275769
7	150763533	150763829	297	3	0.0156971	0.00495349	3.1689	0.00335884	0.0298515	1	Body		SLC4A2	cg25903588;cg19502841;cg17497176
1	1462754	1462973	220	3	0.0114698	0.00361951	3.16889	0.0033589	0.0298515	1	Body	N_Shore	ATAD3A	cg13893866;cg17445140;cg23933399
6	30695686	30696029	344	4	0.0271428	0.00856824	3.16784	0.00336815	0.0299091	1	3'UTR;Body		FLOT1	cg26461855;cg20902758;cg04219001;cg22024120
2	127825935	127826149	215	3	0.0209516	0.0066168	3.16643	0.00338053	0.0299926	1	Body		BIN1	cg24998649;cg26467631;cg05157961
6	30860866	30860960	95	4	0.0227927	0.00719946	3.1659	0.00338525	0.0300174	1	Body		DDR1	cg12669395;cg16111190;cg01936707;cg08673763
11	45832538	45832911	374	4	0.00934114	0.00295076	3.16567	0.00338723	0.0300286	1	Body;3'UTR		SLC35C1	cg24483081;cg00306395;cg08507344;cg17174778
16	86965114	86965605	492	4	0.0282896	0.00893902	3.16473	0.00339556	0.0300827	1		N_Shore;Island;S_Shore		cg07363131;cg07412315;cg04482762;cg08806779
20	33451149	33451427	279	4	0.0176002	0.00556326	3.16365	0.00340516	0.0301547	1	Body	Island;S_Shore	GGT7	cg09953425;cg17250863;cg12419685;cg19481439
17	27045043	27045302	260	6	0.0237207	0.00750176	3.16201	0.00341969	0.0302441	1	TSS200;Body;TSS1500;1stExon	Island;N_Shore	RAB34	cg21237418;cg08839210;cg03452174;cg22803868;cg08032476;cg19982230
9	132598774	132598917	144	3	0.0339958	0.0107542	3.16115	0.00342739	0.0303006	1	TSS1500;5'UTR	S_Shore	C9orf78;USP20	cg17509612;cg24475171;cg14059835
1	153581494	153581793	300	5	0.0462215	0.0146275	3.15991	0.00343853	0.0303786	1	5'UTR		S100A16	cg07910075;cg11820824;cg19255608;cg04990202;cg18859033
11	118773983	118774009	27	3	0.0308698	0.00977896	3.15675	0.00346691	0.0305544	1	Body		BCL9L	cg16130802;cg01565343;cg08983011
8	48172764	48172992	229	3	0.0207249	0.00656559	3.1566	0.00346831	0.0305624	1	TSS1500	N_Shore;Island	KIAA0146	cg00079785;cg12846837;cg04220541
6	80713408	80713632	225	3	-0.0258608	0.00819448	-3.15588	0.00347483	0.0306055	1	TSS1500	N_Shore	TTK	cg24433016;cg08044663;cg01684562
10	64133801	64134160	360	7	0.00367791	0.00116557	3.15546	0.00347864	0.0306299	1	TSS200;5'UTR;1stExon	Island	ZNF365	cg03897252;cg02783103;cg09906751;cg01137532;cg08984023;cg15591678;cg08867893
8	22595307	22595746	440	4	-0.042677	0.0135274	-3.15486	0.00348402	0.0306656	1	Body		PEBP4	cg26286901;cg11782559;cg19185544;cg12458587
19	13919708	13920159	452	4	0.00843259	0.00267337	3.15429	0.00348923	0.0306982	1	Body	Island;S_Shore	ZSWIM4	cg22614787;cg26815611;cg10835872;cg14023762
1	241912510	241912768	259	3	0.059125	0.0187476	3.15374	0.00349423	0.030729	1	Body		WDR64	cg06082598;cg05940691;cg07233230
17	42925127	42925536	410	3	0.0339128	0.0107554	3.15311	0.00349995	0.0307639	1	TSS200;5'UTR;1stExon		HIGD1B	cg21009972;cg22846807;cg02164386
7	128550410	128550812	403	3	0.00999629	0.00317072	3.15269	0.00350383	0.0307898	1	Body;TSS200	Island	KCP	cg02611085;cg07293445;cg12582654
16	88052956	88053339	384	4	0.0528567	0.0167675	3.15233	0.00350705	0.0308121	1	Body	Island	BANP	cg10200373;cg11053632;cg08808042;cg07527105
11	35547074	35547548	475	7	0.00785145	0.00249242	3.15013	0.00352723	0.0309363	1	1stExon;5'UTR;TSS200;TSS1500	N_Shore;Island;S_Shore	PAMR1	cg14542839;cg00740813;cg19489174;cg20014960;cg20027133;cg27635267;cg14346208
4	1357523	1357765	243	3	0.0191825	0.00608988	3.1499	0.00352939	0.0309449	1	Body		KIAA1530	cg04173688;cg11552981;cg03884079
2	10975271	10975686	416	5	-0.0198853	0.00631387	-3.14946	0.0035334	0.030966	1				cg21546821;cg02491905;cg08078204;cg14839935;cg11270917
18	46447634	46447961	328	5	0.0333675	0.0105947	3.14945	0.00353348	0.030966	1	3'UTR;Body	N_Shore;Island	SMAD7	cg06203649;cg07661480;cg02184281;cg13398027;cg25986322
1	1022530	1022900	371	3	0.023886	0.00758575	3.1488	0.00353951	0.0310055	1	Body	N_Shore	C1orf159	cg24437834;cg15565004;cg19999567
2	39187759	39188006	248	3	0.0225999	0.00717984	3.14769	0.00354969	0.0310696	1	Body;TSS1500	Island;S_Shore	LOC100271715;LOC375196	cg07952813;cg17165695;cg03690080
2	84517738	84517950	213	7	-0.0051206	0.00162714	-3.14699	0.00355615	0.0311128	1	TSS200;Body	Island	LOC388965	cg05068981;cg07153098;cg22037978;cg23411919;cg16851758;cg13174084;cg06502755
11	127811589	127811816	228	3	-0.0193222	0.0061448	-3.14449	0.00357944	0.03125	1				cg21769702;cg01379207;cg07344468
11	47296240	47296545	306	4	0.00798857	0.00254122	3.1436	0.00358769	0.0313069	1	Body		MADD	cg23350132;cg12841566;cg06013329;cg23240597
2	233741639	233741920	282	3	0.0318318	0.0101283	3.14284	0.00359476	0.0313493	1		Island;S_Shore		cg18572413;cg14345131;cg13759905
11	64055168	64055383	216	4	0.00961349	0.00306062	3.14102	0.00361184	0.0314654	1	Body	Island	GPR137	cg05171590;cg23429680;cg10856549;cg04165881
2	10567526	10567843	318	4	0.0497557	0.0158418	3.14077	0.00361416	0.0314796	1	3'UTR	S_Shore	HPCAL1	cg05232081;cg16444641;cg20944157;cg14245471
7	151489862	151490041	180	3	0.0295685	0.00941593	3.14026	0.00361897	0.0315143	1	5'UTR;Body		PRKAG2	cg15787544;cg24035035;cg00315816
15	79164541	79164806	266	3	0.0381894	0.0121627	3.13988	0.00362259	0.0315366	1	TSS1500	N_Shore	MORF4L1	cg24795825;cg03589001;cg15822222
1	6694331	6694826	496	4	0.011559	0.00368196	3.13936	0.00362749	0.0315715	1	3'UTR		THAP3;DNAJC11	cg12640387;cg20060759;cg16431369;cg01053213
4	90815958	90816310	353	3	-0.0217817	0.00693858	-3.13922	0.00362882	0.0315748	1	TSS200;1stExon		MMRN1	cg18334849;cg24901637;cg21092324
7	48019441	48019713	273	3	0.0273838	0.0087248	3.13862	0.00363446	0.0316085	1	TSS200;TSS1500	S_Shore	HUS1	cg14171882;cg13794565;cg18845277
9	841436	841850	415	5	0.00590799	0.00188243	3.13848	0.00363574	0.0316182	1	TSS1500;TSS200;1stExon	Island	DMRT1	cg14267263;cg13762060;cg25905812;cg13713293;cg03168582
11	3173868	3173953	86	3	0.0207221	0.00660372	3.13794	0.00364091	0.0316541	1	5'UTR		OSBPL5	cg25908390;cg13200188;cg07992377
2	19563334	19563449	116	3	0.0226855	0.00723239	3.13665	0.00365309	0.031739	1		S_Shore		cg27257137;cg21365298;cg06225840
12	122461295	122461621	327	3	0.00977023	0.00311617	3.13533	0.00366569	0.0318154	1	Body		BCL7A	cg19525226;cg23704023;cg20462883
19	4066876	4066963	88	5	0.00228473	0.000729177	3.13329	0.00368512	0.0319385	1	TSS200	Island	ZBTB7A	cg04765236;cg24052148;cg03176143;cg10721001;cg21104167
5	1113320	1113624	305	3	-0.0302275	0.00964846	-3.13289	0.00368901	0.031962	1	TSS1500	S_Shore	SLC12A7	cg02739870;cg24000908;cg15083845
10	1981436	1981672	237	3	-0.0186449	0.00595605	-3.1304	0.00371289	0.0321175	1				cg03701930;cg26110605;cg16158484
2	238832202	238832508	307	3	0.0229868	0.00734402	3.13	0.0037168	0.0321463	1				cg06728658;cg02349186;cg21122225
17	38716802	38717275	474	4	-0.0398357	0.0127285	-3.12965	0.00372015	0.0321667	1	Body		CCR7	cg04571513;cg26960939;cg16047279;cg07248223
8	140744338	140744488	151	3	0.0121882	0.00389505	3.12916	0.00372488	0.0321921	1	Body	Island	TRAPPC9	cg02159094;cg07999738;cg12985065
10	134150451	134150760	310	8	-0.0259465	0.00829229	-3.129	0.00372649	0.0322003	1	Body;TSS200		LRRC27	cg24214699;cg21370255;cg10530568;cg22586726;cg07119315;cg25076597;cg02535060;cg05951994
12	113599272	113599683	412	3	0.0137274	0.00438874	3.12787	0.0037374	0.0322703	1	Body		DDX54	cg22252931;cg06599483;cg15168615
4	5712581	5712676	96	3	0.0106032	0.00339083	3.12702	0.00374562	0.032322	1	TSS1500	N_Shore	EVC2;EVC	cg03881544;cg26875219;cg15305511
20	896981	897050	70	3	0.0079169	0.00253192	3.12683	0.00374748	0.0323331	1	TSS200		ANGPT4	cg03218374;cg04650271;cg11614585
17	41909601	41909716	116	4	0.0301268	0.00964618	3.12318	0.00378315	0.0325599	1	5'UTR;Body	N_Shore	MPP3	cg24895052;cg15392900;cg11230006;cg22969524
4	117847088	117847545	458	4	0.030728	0.0098399	3.12279	0.00378699	0.0325809	1		Island;S_Shore		cg05733181;cg21399832;cg02934525;cg15867079
5	14410252	14410363	112	3	0.0319427	0.010229	3.12276	0.00378732	0.0325809	1	Body		TRIO	cg11633422;cg20713035;cg08650290
15	75470777	75471218	442	6	0.0193071	0.00618558	3.12131	0.00380154	0.0326738	1		N_Shore;Island;S_Shore		cg17125990;cg10680264;cg07044708;cg08910558;cg18827470;cg22575261
10	134224821	134225218	398	3	0.0323184	0.0103551	3.121	0.00380461	0.032694	1	3'UTR;Body		PWWP2B	cg27615067;cg23622878;cg02202246
17	80545020	80545175	156	3	-0.0194481	0.00623466	-3.11934	0.00382101	0.0328048	1	Body	N_Shore	FOXK2	cg05945266;cg02796939;cg18128058
9	138593815	138594307	493	4	0.014229	0.00456181	3.11916	0.00382287	0.0328142	1	TSS1500;TSS200;Body	Island;S_Shore	KCNT1	cg13796319;cg19402083;cg00681735;cg21178689
8	93107298	93107744	447	7	0.00880342	0.00282264	3.11886	0.00382578	0.0328331	1	5'UTR;1stExon;TSS200;TSS1500		RUNX1T1	cg07538339;cg19007731;cg26959358;cg17487050;cg15975574;cg04617905;cg12040370
17	807121	807555	435	3	0.0433256	0.0138946	3.11816	0.00383274	0.0328759	1	Body		NXN	cg04954757;cg10194536;cg08104960
11	455955	456082	128	3	0.0324044	0.010394	3.11761	0.00383821	0.0329131	1	Body	N_Shelf	PTDSS2	cg21134090;cg16124920;cg06415550
1	154179856	154179996	141	3	0.0216742	0.00695251	3.11746	0.00383967	0.0329231	1	TSS1500;3'UTR;Body		C1orf189;C1orf43	cg14520957;cg04934776;cg02896768
11	70917159	70917533	375	4	0.0555791	0.017833	3.11665	0.00384781	0.0329759	1	5'UTR		SHANK2	cg21810373;cg20170028;cg13756965;cg07110405
8	27115867	27116213	347	3	0.0257452	0.00826163	3.11623	0.00385196	0.0330052	1	1stExon;5'UTR;TSS200;TSS1500		STMN4	cg25762706;cg11688949;cg02130905
16	84495385	84495490	106	3	0.00893253	0.00286655	3.11612	0.00385306	0.0330117	1	Body		ATP2C2	cg06295409;cg27176796;cg27112317
10	6003524	6003764	241	3	0.0532428	0.0170933	3.11484	0.00386588	0.0331015	1	Body		IL15RA	cg27292389;cg25580782;cg07454481
10	116307486	116307714	229	3	-0.0398828	0.0128057	-3.11446	0.00386974	0.0331207	1	Body		ABLIM1	cg13587915;cg09649347;cg07317843
8	17554892	17555302	411	3	0.0695265	0.0223265	3.11409	0.00387344	0.0331477	1	Body;1stExon;5'UTR;TSS200		MTUS1	cg12548824;cg01993952;cg00121389
6	31589161	31589365	205	3	0.00532777	0.00171127	3.11334	0.00388093	0.0331989	1	5'UTR;TSS1500	S_Shore	BAT2;SNORA38	cg15765212;cg14943908;cg17478749
7	129781429	129781681	253	3	0.0181842	0.00584414	3.11153	0.00389915	0.0333259	1		Island;S_Shore		cg03228132;cg02630604;cg19145858
17	75447478	75447785	308	4	0.0033605	0.00108048	3.11019	0.00391274	0.0334094	1	Body;5'UTR	Island	2009-09-01	cg14517217;cg18104645;cg20955894;cg11991516
4	88928251	88928495	245	4	0.00927462	0.00298211	3.11009	0.00391379	0.0334122	1	TSS1500	N_Shore;Island	PKD2	cg26215428;cg17815897;cg22426627;cg07577579
6	151346268	151346409	142	3	-0.0269895	0.00867872	-3.10985	0.00391621	0.0334282	1	Body		MTHFD1L	cg19809669;cg04718883;cg18920088
2	24240148	24240246	99	3	0.0131975	0.0042441	3.10961	0.00391866	0.033446	1	Body		MFSD2B	cg12810402;cg18958202;cg19402853
14	101490186	101490676	491	3	-0.029269	0.0094162	-3.10836	0.00393133	0.0335184	1	TSS1500;Body		MIR380;MIR299;MIR1197;MIR323	cg00175487;cg24768094;cg25562958
12	124880022	124880260	239	3	0.0237649	0.00764713	3.10769	0.00393818	0.0335612	1	Body		NCOR2	cg03905247;cg12157156;cg25754673
2	27601353	27601647	295	4	0.0098398	0.0031679	3.10609	0.00395451	0.0336629	1	Body	Island	ZNF513	cg12055316;cg12886580;cg07024996;cg24655222
6	32552016	32552453	438	6	0.0679371	0.0218763	3.10551	0.0039605	0.0337061	1	Body	Island;S_Shore	HLA-DRB1	cg17316649;cg08578320;cg09139047;cg15602423;cg15982117;cg10632894
3	9884995	9885425	431	3	0.00993177	0.00319851	3.10513	0.00396441	0.0337363	1	Body	N_Shore	RPUSD3	cg02072018;cg07188097;cg02761554
11	71163428	71163743	316	5	-0.032677	0.0105292	-3.10348	0.00398135	0.0338413	1	TSS1500	N_Shore	NADSYN1	cg25623977;cg05963690;cg01630362;cg20728496;cg10847948
3	13590415	13590720	306	7	0.00786911	0.00253569	3.10335	0.00398272	0.0338467	1	TSS1500;TSS200;5'UTR	Island	FBLN2	cg19392656;cg16604516;cg17561417;cg18603228;cg01896761;cg18406197;cg12700904
11	126763432	126763487	56	3	0.0640039	0.0206283	3.10272	0.00398921	0.0338956	1	Body		KIRREL3	cg05846337;cg06355870;cg20439347
15	42371511	42371967	457	7	0.0306127	0.00986851	3.10205	0.00399605	0.0339443	1	Body	N_Shore;Island;S_Shore	PLA2G4D	cg00226831;cg02624051;cg17867243;cg04202736;cg13762474;cg00202454;cg02760164
15	91423337	91423574	238	4	-0.0215202	0.00693861	-3.10151	0.00400169	0.033978	1	Body	Island	FURIN	cg17396638;cg25242556;cg12075901;cg25639557
12	115109452	115109934	483	4	0.0334636	0.0107921	3.10075	0.00400954	0.0340286	1	3'UTR;Body	N_Shore;Island	TBX3	cg25058261;cg02323277;cg00347620;cg22635491
2	240026647	240027059	413	3	0.013163	0.00424514	3.10073	0.00400981	0.0340286	1	Body	N_Shelf	HDAC4	cg10258395;cg18310774;cg12747657
6	168797235	168797508	274	3	0.022913	0.00738957	3.10072	0.00400986	0.0340286	1				cg05388401;cg17308726;cg21649092
2	47597118	47597331	214	3	0.0296701	0.00957008	3.1003	0.00401426	0.0340557	1	Body	Island;S_Shore	EPCAM	cg16076328;cg03210866;cg03706175
1	111098247	111098456	210	3	0.0133554	0.00430963	3.09897	0.00402812	0.0341379	1		Island;S_Shore		cg17725100;cg04275027;cg00971737
2	130636142	130636190	49	3	0.0325663	0.0105099	3.09863	0.00403163	0.0341575	1				cg23681687;cg08053204;cg01850889
7	4056824	4057014	191	3	-0.00965129	0.00311478	-3.09854	0.00403252	0.0341625	1	Body		SDK1	cg23639541;cg11082847;cg05856896
6	170532633	170532835	203	3	0.00879033	0.00283722	3.09822	0.00403592	0.0341804	1		S_Shore;S_Shelf		cg24454932;cg25738786;cg25753473
7	150026554	150027050	497	5	0.0208625	0.00673536	3.09746	0.00404384	0.0342222	1	TSS1500;5'UTR;TSS200;1stExon		C7orf29;LRRC61	cg16098921;cg12556325;cg19837815;cg09137301;cg04999691
9	72658747	72659163	417	3	0.00739663	0.00238932	3.09571	0.00406217	0.0343285	1	1stExon;5'UTR;Body	N_Shore;Island	MAMDC2	cg11656547;cg02515233;cg14403200
10	29821055	29821389	335	3	-0.027368	0.00884126	-3.09548	0.00406457	0.0343392	1	Body		SVIL	cg04501107;cg14239986;cg20277504
3	111697479	111697672	194	5	0.0133552	0.0043168	3.09377	0.00408259	0.0344408	1	TSS1500;TSS200	N_Shore	ABHD10	cg22488352;cg10672681;cg08979515;cg00569620;cg19947061
3	180587900	180588198	299	3	0.021994	0.00711621	3.09068	0.0041153	0.0346658	1				cg06507285;cg08121925;cg15367212
16	19097732	19098198	467	4	0.00913761	0.00295689	3.09027	0.00411966	0.0346946	1		Island		cg06060054;cg27054524;cg00543632;cg00830767
17	29902389	29902829	441	3	-0.0343118	0.011104	-3.09003	0.00412228	0.0347048	1	TSS200		MIR365-2	cg06237697;cg21869027;cg00688803
4	1037615	1037905	291	3	0.0169053	0.00547113	3.08991	0.00412357	0.0347101	1				cg09680447;cg02524099;cg23839571
13	27295928	27296010	83	3	-0.0460997	0.0149262	-3.08851	0.00413844	0.0347954	1				cg01903420;cg16557370;cg08419873
17	73840659	73840922	264	5	-0.0122998	0.00398341	-3.08774	0.00414666	0.0348454	1	5'UTR;1stExon;TSS200		UNC13D	cg21333665;cg15177359;cg09177080;cg15936999;cg01574231
9	138881660	138882081	422	3	-0.0259442	0.00840788	-3.0857	0.00416865	0.0349951	1		N_Shore;Island;S_Shore		cg13734401;cg19519624;cg14453509
6	134158982	134159412	431	5	-0.0438528	0.0142123	-3.08555	0.00417022	0.035005	1	Body	N_Shore;Island;S_Shore	MGC34034	cg15415259;cg00377074;cg06317507;cg05996795;cg13681940
10	88296364	88296809	446	4	-0.0271651	0.00880462	-3.08532	0.00417272	0.035018	1		Island;S_Shore		cg13508175;cg04074321;cg15249357;cg22568451
17	80300063	80300263	201	3	0.00993543	0.00322095	3.08463	0.00418019	0.0350647	1		N_Shelf		cg23101675;cg18704658;cg05844572
11	68963737	68964113	377	3	0.0320602	0.0104	3.0827	0.00420106	0.0352076	1				cg06798934;cg04968532;cg18087953
10	85324700	85325062	363	4	-0.00785006	0.00254709	-3.08197	0.00420892	0.0352607	1		Island;S_Shore		cg12554194;cg20738433;cg04567661;cg24127335
4	8221101	8221472	372	3	0.0198511	0.00644166	3.08167	0.00421224	0.0352821	1	Body		SH3TC1	cg03976543;cg22512256;cg04332454
13	99174312	99174494	183	5	0.0322659	0.0104739	3.08059	0.00422394	0.0353639	1	Body;5'UTR;1stExon;TSS200		STK24	cg10533161;cg14573356;cg27447219;cg26406558;cg23724635
20	32232171	32232347	177	3	-0.00678887	0.00220491	-3.07898	0.00424157	0.0354712	1	Body	Island	CBFA2T2	cg14296766;cg25525535;cg19357305
10	12430859	12430937	79	3	-0.0114888	0.00373141	-3.07893	0.00424205	0.0354736	1	Body		CAMK1D	cg05207558;cg16894855;cg10704395
5	149669368	149669813	446	6	-0.0339073	0.0110131	-3.07882	0.00424326	0.0354805	1	5'UTR;1stExon;TSS200;TSS1500		CAMK2A	cg10483275;cg01804664;cg03893692;cg27244482;cg15174248;cg08631650
2	8627933	8628196	264	4	-0.0347062	0.0112759	-3.0779	0.00425341	0.0355444	1				cg01924952;cg03242471;cg14552508;cg05233324
19	15479835	15480019	185	3	0.0200813	0.00652456	3.0778	0.00425454	0.035549	1	Body	Island	AKAP8	cg04760559;cg17311290;cg21613963
1	1024212	1024608	397	4	0.00914264	0.00297135	3.07693	0.00426407	0.0356137	1	Body	Island	C1orf159	cg13870982;cg14010231;cg22343299;cg17596279
11	66034681	66034926	246	6	0.035913	0.0116722	3.07679	0.00426558	0.0356202	1	3'UTR;TSS1500	N_Shore;Island	KLC2;RAB1B	cg24781737;cg22986178;cg15299835;cg25618573;cg15201417;cg19553869
19	15575197	15575685	489	5	-0.0279297	0.00907927	-3.07621	0.00427202	0.0356577	1	5'UTR;TSS200;TSS1500		RASAL3	cg01524501;cg13862920;cg18467189;cg05504085;cg00719626
10	126781498	126781591	94	3	0.00905757	0.00294606	3.07447	0.0042912	0.0357675	1	5'UTR		CTBP2	cg10125451;cg24009737;cg18856501
17	38721675	38721942	268	3	-0.0288104	0.00937226	-3.07401	0.00429632	0.0358053	1	5'UTR;1stExon;TSS200;TSS1500		CCR7	cg17067993;cg07388018;cg13504059
10	134557941	134558389	449	5	0.0144663	0.00470681	3.07348	0.00430215	0.0358409	1	Body	S_Shelf	INPP5A	cg01195672;cg01148002;cg07388482;cg22814801;cg13458561
11	30040152	30040572	421	3	-0.0391864	0.0127507	-3.07328	0.00430433	0.0358542	1		Island;S_Shore		cg21039380;cg05316605;cg25217966
1	162346511	162346613	103	3	0.0119395	0.00388537	3.07293	0.00430823	0.0358748	1	1stExon;5'UTR		C1orf111	cg01964975;cg03939352;cg02216667
17	76506489	76506855	367	8	0.012348	0.00401901	3.07239	0.00431424	0.035914	1	Body		DNAH17	cg07125124;cg06342438;cg05361750;cg13912318;cg11347599;cg16403016;cg03066754;cg27174444
12	4489075	4489221	147	3	-0.0387634	0.0126196	-3.0717	0.00432199	0.0359593	1	TSS200;TSS1500		FGF23	cg14119236;cg11684302;cg10764440
20	61508481	61508590	110	3	0.0295062	0.00960898	3.07069	0.00433319	0.0360286	1		Island		cg08576350;cg04038019;cg14621701
12	124393655	124393913	259	3	0.0329082	0.0107176	3.07047	0.00433565	0.03604	1	Body		DNAH10	cg17562584;cg12597309;cg00084347
6	170184790	170184901	112	3	0.0099842	0.00325254	3.06966	0.00434476	0.0360978	1				cg21533683;cg10869641;cg00262263
18	74770402	74770815	414	4	0.0505767	0.0164769	3.06955	0.004346	0.0361064	1	Body	Island;S_Shore	MBP	cg21655444;cg07807210;cg07006718;cg13852093
21	43198431	43198627	197	4	0.00448528	0.00146153	3.06889	0.00435331	0.0361525	1		Island		cg21863949;cg02519892;cg20533952;cg10010393
10	134928055	134928245	191	3	0.00934651	0.00304608	3.06837	0.00435921	0.0361884	1	Body	S_Shore	GPR123	cg00844246;cg16332700;cg03852041
1	6639738	6640149	412	8	0.00354809	0.00115644	3.06811	0.00436215	0.0362079	1	3'UTR;TSS1500;TSS200;1stExon;5'UTR	Island	TAS1R1;ZBTB48	cg19508900;cg07565540;cg13779133;cg03699618;cg27044593;cg17500119;cg22431590;cg09143576
17	80560124	80560593	470	3	0.0315577	0.0102885	3.06728	0.0043714	0.03627	1	3'UTR	S_Shore	FOXK2	cg07891774;cg10460657;cg20710824
1	20799799	20800052	254	3	0.0224526	0.00732295	3.06605	0.00438527	0.0363546	1				cg06897478;cg15653910;cg05004665
2	238274445	238274537	93	3	0.0144251	0.004706	3.06525	0.00439439	0.0364177	1	Body		COL6A3	cg21082678;cg27050057;cg08957605
5	1553051	1553224	174	4	0.0423047	0.0138015	3.06522	0.0043947	0.0364177	1		Island		cg18262197;cg18895088;cg00545702;cg21129181
13	21047387	21047671	285	5	0.0259495	0.00846662	3.06492	0.00439808	0.0364354	1	Body		CRYL1	cg24572153;cg13475977;cg25578013;cg13742752;cg24583704
4	89978251	89978566	316	3	0.0133586	0.00435959	3.06418	0.0044065	0.0364874	1	1stExon;5'UTR;TSS1500		FAM13A	cg06884401;cg25779483;cg04536922
1	26527870	26527928	59	3	0.0537211	0.0175394	3.06289	0.00442118	0.0365774	1	Body		CATSPER4	cg11070193;cg08133631;cg20415053
17	7416138	7416370	233	4	0.0121923	0.0039841	3.06023	0.00445155	0.0367476	1	Body		POLR2A	cg02967125;cg13486955;cg23793625;cg20871255
1	4834960	4835412	453	3	-0.019643	0.00642239	-3.05852	0.00447115	0.0368665	1	3'UTR	S_Shelf	AJAP1	cg02771577;cg00859330;cg19760464
12	3702404	3702667	264	3	0.0144228	0.00471588	3.05835	0.0044731	0.03688	1	3'UTR		PRMT8	cg26557925;cg27617086;cg19266778
1	160708987	160709239	253	3	-0.0371849	0.0121588	-3.05827	0.00447405	0.0368854	1	TSS200;Body		SLAMF7	cg04244970;cg07837085;cg11721194
5	74532894	74533279	386	4	0.011461	0.00374878	3.05727	0.00448562	0.036934	1	TSS200;TSS1500	Island;S_Shore	ANKRD31	cg08859138;cg11480264;cg25574724;cg05507908
18	3453726	3454175	450	3	0.0051687	0.00169081	3.05693	0.00448944	0.0369543	1	5'UTR;Body;TSS200;1stExon	S_Shore	TGIF1	cg06085713;cg18204321;cg05737526
4	2363117	2363153	37	3	0.0586021	0.0191803	3.05533	0.00450799	0.0370524	1	Body	N_Shelf	ZFYVE28	cg27343208;cg22953687;cg19082131
14	70512583	70512963	381	3	0.037464	0.0122773	3.05148	0.00455282	0.0373241	1	3'UTR;Body	N_Shore;Island	SLC8A3	cg11012557;cg23388020;cg04420349
1	15783158	15783513	356	3	0.0288311	0.00944996	3.05093	0.00455935	0.0373631	1	TSS200;Body		CELA2A	cg07906331;cg15952725;cg05221264
19	17504632	17504972	341	3	0.0350466	0.0114934	3.04928	0.00457871	0.0374778	1		N_Shore;Island		cg07996016;cg15449217;cg03770646
8	38643568	38643846	279	3	0.0131855	0.00432525	3.0485	0.00458788	0.0375294	1	TSS1500;5'UTR	N_Shore	TACC1	cg10786043;cg04889181;cg09990086
2	27805334	27805622	289	3	0.0263547	0.00865264	3.04585	0.00461918	0.0377237	1	TSS1500;1stExon;3'UTR	N_Shore	ZNF512;C2orf16	cg10208934;cg21495772;cg01464985
7	137686926	137687260	335	9	0.00464543	0.00152546	3.04527	0.00462614	0.0377651	1	TSS200;TSS1500	Island;S_Shore	CREB3L2	cg26938153;cg00711711;cg11987509;cg02633286;cg00262280;cg00929565;cg02216939;cg04096472;cg18851730
7	101936230	101936527	298	5	0.0375381	0.0123298	3.04451	0.00463515	0.0378186	1	Body	N_Shore;Island	SH2B2	cg05007366;cg12315284;cg05302531;cg10259889;cg23733845
17	53923046	53923413	368	3	0.0253505	0.00832704	3.04436	0.00463697	0.0378249	1		Island;S_Shore		cg25492583;cg11864309;cg26785370
5	158533621	158533942	322	5	0.00719718	0.00236462	3.0437	0.00464482	0.037879	1		Island		cg02326568;cg04239680;cg16318768;cg24924560;cg17579804
22	44392384	44392607	224	3	-0.0159783	0.00525421	-3.04105	0.00467647	0.0380612	1	3'UTR	Island	SAMM50	cg18576206;cg13863076;cg14409507
5	462141	462371	231	3	0.00606057	0.00199331	3.04045	0.00468365	0.0380993	1	Body	N_Shelf	EXOC3	cg11690789;cg25536510;cg08236499
20	4702381	4702581	201	5	0.0207527	0.00682697	3.0398	0.00469149	0.038153	1	TSS200;5'UTR;1stExon		PRND	cg04636876;cg12587930;cg24427947;cg05837890;cg09906458
2	242438285	242438731	447	6	0.00904611	0.00297616	3.03952	0.00469492	0.0381709	1	Body		STK25	cg04753872;cg14481911;cg02972492;cg26677478;cg10937776;cg03985874
4	91156040	91156290	251	4	0.0143195	0.00471248	3.03862	0.00470573	0.0382383	1	5'UTR;TSS200;1stExon		FAM190A	cg17167581;cg21302133;cg01321088;cg08822523
7	158263204	158263277	74	3	0.0437301	0.0144108	3.03455	0.0047552	0.0385297	1	Body		PTPRN2	cg17291423;cg04007350;cg26208815
11	5009201	5009489	289	3	-0.0456519	0.0150517	-3.033	0.00477415	0.0386577	1	TSS1500;TSS200;1stExon		MMP26	cg02940362;cg12493906;cg02706104
20	30101785	30102058	274	3	0.010445	0.00344416	3.03266	0.0047782	0.0386786	1	TSS1500;TSS200	N_Shore;Island	HM13	cg02151301;cg06527124;cg12576082
1	2885085	2885244	160	4	0.0195127	0.00644056	3.02965	0.00481521	0.0389063	1		Island		cg27537199;cg01301282;cg11737757;cg23218354
11	6495452	6495553	102	3	0.00642479	0.00212188	3.02788	0.00483715	0.0390562	1	TSS1500	Island;S_Shore	TRIM3	cg13652887;cg19219366;cg16998353
8	142242910	142243143	234	3	-0.00468082	0.00154672	-3.02629	0.00485695	0.039173	1				cg19840493;cg00014665;cg26547058
7	30635762	30636176	415	4	0.0198533	0.00656132	3.02581	0.0048629	0.0392106	1	Body	S_Shore	GARS	cg21429551;cg03068497;cg16875104;cg19390658
6	158375684	158375814	131	3	0.0328894	0.0108713	3.02533	0.00486886	0.0392407	1				cg08614082;cg27359374;cg11051752
13	34184932	34185311	380	5	-0.0423717	0.0140066	-3.02513	0.00487142	0.0392552	1				cg19928955;cg04667114;cg20749792;cg06133910;cg09753013
6	166579057	166579199	143	3	0.0293856	0.00971813	3.02379	0.00488808	0.039355	1	Body	N_Shore	T	cg02053678;cg20114732;cg22540552
3	52002169	52002555	387	3	0.0178114	0.00589172	3.02313	0.00489638	0.039408	1	TSS1500;3'UTR;Body		PCBP4;ABHD14B	cg08917718;cg01835725;cg12808661
11	1104049	1104527	479	4	0.0204982	0.00678089	3.02293	0.00489892	0.03942	1	Body	N_Shelf	MUC2	cg09035127;cg09610614;cg10707733;cg15146396
15	72476680	72476917	238	4	0.00573127	0.00189696	3.02129	0.00491946	0.039528	1	Body	Island	GRAMD2	cg25010041;cg02672737;cg01764954;cg01818121
14	99613193	99613313	121	3	0.0379715	0.0125737	3.01991	0.00493694	0.0396304	1				cg01972651;cg19470812;cg00926420
15	99504113	99504358	246	4	0.00992741	0.0032875	3.01975	0.00493901	0.0396418	1	3'UTR	S_Shelf	IGF1R	cg11341157;cg16556504;cg23085704;cg10507754
11	1320497	1320634	138	3	0.0207744	0.00688011	3.01949	0.00494227	0.0396628	1	Body	S_Shelf	TOLLIP	cg23240927;cg07546654;cg09566995
16	86927765	86928063	299	3	0.011293	0.00374102	3.01871	0.00495216	0.0397163	1				cg07536627;cg07469546;cg16563241
3	126113707	126113918	212	4	0.00626492	0.00207593	3.01789	0.00496246	0.0397742	1	TSS200;1stExon;5'UTR	Island	CCDC37	cg20312228;cg21109744;cg00891278;cg19628148
12	57943261	57943421	161	3	0.0282766	0.00937222	3.01707	0.00497298	0.0398469	1	TSS1500	N_Shore	KIF5A	cg25035376;cg18628483;cg23186534
17	57915665	57915740	76	3	0.00639727	0.00212075	3.01652	0.00497996	0.0398852	1	Body		TMEM49	cg16936953;cg12054453;cg01409343
1	16810670	16810776	107	3	0.012913	0.00428426	3.01406	0.00501141	0.0400621	1	Body	Island	CROCCL2	cg07021523;cg09883381;cg12462858
1	156542017	156542103	87	3	0.014085	0.00467355	3.01377	0.0050151	0.0400834	1	Body	N_Shore;Island	IQGAP3	cg23679769;cg26024851;cg12262564
6	166418799	166419138	340	4	0.0209148	0.00694218	3.01272	0.00502858	0.0401662	1		N_Shelf		cg21749424;cg19251564;cg20769926;cg08795949
1	117112616	117112752	137	3	-0.0363094	0.0120543	-3.01215	0.00503586	0.0402103	1	Body	N_Shore	CD58	cg26313955;cg09584521;cg14042132
1	55271673	55271927	255	5	0.0398406	0.0132293	3.01155	0.00504363	0.0402532	1	TSS200;Body	Island	C1orf177	cg21872908;cg20903926;cg01398941;cg03557698;cg23924306
1	54723679	54724125	447	4	0.0168965	0.00561096	3.01133	0.00504646	0.0402723	1	Body	N_Shore;Island;S_Shore	SSBP3	cg17836913;cg24672056;cg24533466;cg22677389
5	124070989	124071107	119	3	0.0438054	0.0145521	3.01025	0.0050604	0.040354	1	Body		ZNF608	cg12817840;cg01610165;cg22139166
10	135193212	135193704	493	4	0.0103191	0.00342937	3.00903	0.0050762	0.0404552	1	Body	Island;S_Shore	PAOX	cg18361093;cg18103031;cg05296940;cg27216969
17	80797881	80798023	143	6	-0.042938	0.0142728	-3.00839	0.00508459	0.040501	1	Body;5'UTR;1stExon;TSS200		TBCD;ZNF750	cg06022562;cg07114009;cg10828599;cg13616930;cg02384546;cg27285599
3	44770851	44770973	123	6	0.00763082	0.00253655	3.00835	0.00508511	0.0405034	1	TSS1500;TSS200	N_Shore;Island	ZNF501	cg04389838;cg07613233;cg15131977;cg10108389;cg25574812;cg02073558
12	5018229	5018715	487	4	0.0123902	0.00411974	3.00751	0.00509597	0.0405741	1	TSS1500	N_Shore;Island	KCNA1	cg15930596;cg00838874;cg04891086;cg06652199
8	142070685	142070851	167	3	0.0097108	0.0032307	3.00579	0.00511849	0.0407005	1				cg13949202;cg13924514;cg27629898
6	30706470	30706619	150	3	0.0188032	0.00625603	3.00561	0.00512083	0.0407174	1	Body	N_Shelf	FLOT1	cg22063321;cg00688756;cg17384076
10	70321554	70321889	336	7	0.023931	0.00796396	3.00491	0.00512996	0.0407776	1	5'UTR	S_Shore	TET1	cg23350336;cg12630147;cg02774862;cg09978996;cg20326704;cg15254238;cg25926515
3	101540493	101540573	81	3	0.00868486	0.00289064	3.00447	0.00513571	0.0408127	1	Body		FAM55C	cg17174836;cg03448241;cg09326272
1	54059983	54060214	232	3	-0.0118894	0.00395778	-3.00404	0.00514133	0.0408539	1	Body		GLIS1	cg08927728;cg18787908;cg11702274
8	17206671	17206819	149	3	-0.0257457	0.00857509	-3.00239	0.00516316	0.0409831	1	Body		MTMR7	cg06435363;cg12186771;cg27315958
19	16629806	16630285	480	6	0.00855126	0.00284905	3.00145	0.00517555	0.0410513	1	3'UTR;Body	N_Shore;Island;S_Shore	CHERP;C19orf44	cg14798382;cg14926286;cg00678398;cg18098743;cg25453122;cg10396588
1	112438321	112438797	477	4	0.0362788	0.0120906	3.00059	0.00518694	0.0411239	1	Body		KCND3	cg20432350;cg04228428;cg03525385;cg21303655
18	54788969	54789193	225	3	0.0349594	0.011653	3.00004	0.00519422	0.0411633	1		Island		cg25767345;cg20092531;cg13690424
19	8429166	8429614	449	4	0.00831027	0.00277023	2.99985	0.00519673	0.0411749	1	5'UTR;1stExon;Body	Island;S_Shore	ANGPTL4	cg02277383;cg24803730;cg06837791;cg17695543
1	2020591	2021003	413	3	0.0195066	0.00650261	2.9998	0.00519732	0.0411761	1	Body;5'UTR		PRKCZ	cg26561349;cg08732456;cg17497824
19	19416751	19417142	392	4	0.0256233	0.00854187	2.99972	0.00519837	0.0411826	1	Body	Island;S_Shore	SF4	cg01313994;cg01559787;cg08112740;cg19643441
9	139701199	139701620	422	3	0.0229905	0.00766469	2.99953	0.00520094	0.0411971	1	Body;TSS1500	N_Shore	KIAA1984;LOC100131193;C9orf86	cg13392468;cg13730392;cg03736826
3	50314180	50314654	475	4	-0.00897286	0.00299214	-2.99881	0.00521054	0.0412506	1	3'UTR	Island;S_Shore	SEMA3B	cg18165186;cg24019851;cg13874777;cg13550608
3	178984747	178984973	227	4	-0.0437585	0.0146109	-2.99493	0.00526234	0.0415597	1	5'UTR;1stExon;TSS200		KCNMB3	cg26367031;cg08825200;cg03818303;cg00862290
7	139333296	139333410	115	3	-0.0468481	0.0156473	-2.994	0.00527484	0.0416154	1	Body		HIPK2	cg00363312;cg23999318;cg23646343
11	4414916	4415245	330	4	0.0167587	0.00559835	2.99351	0.00528149	0.0416473	1	5'UTR;1stExon;TSS1500		TRIM21	cg13976366;cg08577913;cg07244098;cg09983885
12	125223502	125223679	178	4	0.050827	0.0169806	2.99324	0.00528503	0.0416663	1		N_Shore;Island		cg13328209;cg19194645;cg09740450;cg03117611
2	430882	430929	48	3	-0.0212908	0.00711355	-2.993	0.00528835	0.0416799	1		S_Shelf		cg07095908;cg09302922;cg15111360
5	2683925	2684004	80	3	-0.0220255	0.00735904	-2.99298	0.00528858	0.04168	1				cg22826136;cg00951599;cg25595388
1	36916605	36916744	140	3	0.030587	0.0102198	2.99291	0.00528954	0.0416858	1	TSS1500	S_Shore	OSCP1	cg03954991;cg09514174;cg11596009
13	97991057	97991122	66	3	0.0125189	0.00418361	2.99237	0.0052968	0.0417233	1	Body		MBNL2	cg15683856;cg06784689;cg06929724
7	2002983	2003279	297	3	0.0126077	0.00421337	2.99231	0.0052976	0.041726	1	Body		MAD1L1	cg15210385;cg16803044;cg14972721
1	113265410	113265883	474	7	0.0212352	0.00709865	2.99144	0.00530946	0.0418016	1	Body	N_Shore;Island;S_Shore	FAM19A3	cg07023459;cg21286782;cg05243438;cg10806711;cg16255156;cg09126636;cg03918071
18	3411743	3412088	346	5	0.029131	0.00973875	2.99124	0.00531204	0.0418148	1	TSS1500;TSS200;5'UTR;1stExon		TGIF1	cg13224710;cg12931591;cg27322282;cg13468667;cg20322862
15	96960725	96961054	330	3	-0.0438551	0.0146638	-2.99071	0.00531931	0.0418523	1		S_Shore		cg12645904;cg26920902;cg03298437
12	127209458	127209925	468	3	-0.0195883	0.00655247	-2.98945	0.00533638	0.0419524	1		N_Shore		cg13135437;cg12400519;cg22686718
5	4207689	4207866	178	3	-0.0402316	0.0134607	-2.98883	0.00534485	0.0420011	1				cg17016777;cg09684588;cg08393805
16	68378352	68378420	69	3	0.0437832	0.0146755	2.98342	0.00541901	0.042428	1	Body		PRMT7	cg09835421;cg05110241;cg03983715
11	46957758	46958073	316	4	0.0336259	0.0112726	2.98297	0.00542528	0.0424716	1	TSS1500;TSS200	N_Shore	C11orf49	cg26198807;cg08941576;cg18100564;cg07104919
2	128366324	128366594	271	3	-0.0166888	0.00559934	-2.98048	0.00545971	0.042663	1	Body		MYO7B	cg24882192;cg22903402;cg16122707
20	4795919	4796176	258	4	-0.0191723	0.00643314	-2.98024	0.00546313	0.0426825	1	5'UTR;TSS200;TSS1500		RASSF2	cg16385758;cg16236143;cg22485289;cg26650480
10	95848649	95848841	193	4	0.0379893	0.012756	2.97815	0.00549219	0.0428277	1	TSS200;Body;1stExon;5'UTR		PLCE1	cg13870539;cg05098432;cg02649547;cg12272369
17	77922738	77922865	128	3	-0.0153471	0.00515413	-2.97763	0.0054995	0.0428647	1	Body	Island	TBC1D16	cg14331206;cg17843418;cg19140335
5	180661257	180661535	279	3	0.0126706	0.00425836	2.97548	0.00552974	0.0430585	1	Body	Island	TRIM41	cg26189035;cg18361024;cg08956008
7	31232532	31232861	330	6	0.00735108	0.00247188	2.97389	0.00555211	0.0432016	1		N_Shore;Island		cg01091029;cg16475721;cg01316109;cg02435252;cg19981991;cg02147443
1	45120147	45120521	375	5	0.00673639	0.00226539	2.97362	0.00555597	0.0432243	1	3'UTR;Body	N_Shore;Island	TMEM53	cg15388975;cg10808027;cg18315935;cg23614413;cg14960316
6	35764958	35765146	189	3	0.0259681	0.00873339	2.97342	0.00555868	0.0432403	1	Body;5'UTR;1stExon;TSS200		CLPS	cg25107791;cg01670608;cg26932614
11	120196353	120196505	153	3	0.00385967	0.00129815	2.97321	0.00556163	0.043261	1	5'UTR	Island;S_Shore	TMEM136	cg17159098;cg00095678;cg26145103
7	2847517	2847575	59	3	0.0654935	0.0220282	2.97317	0.00556228	0.0432642	1	Body		GNA12	cg09658497;cg19717773;cg18446336
17	7402445	7402673	229	6	0.00775523	0.00260905	2.97243	0.00557272	0.0433289	1	Body		POLR2A	cg09816403;cg10369539;cg21778328;cg02795151;cg13341907;cg13179508
6	76059450	76059773	324	6	0.00952789	0.00320659	2.97135	0.00558814	0.0434124	1	Body		FILIP1	cg24627332;cg26074618;cg18891712;cg16731264;cg17852588;cg06899551
2	242707237	242707734	498	3	0.0149059	0.00501739	2.97085	0.0055952	0.0434576	1	Body;3'UTR	N_Shelf	D2HGDH	cg19565299;cg24902174;cg07725711
1	217306590	217306763	174	3	-0.0123651	0.00416381	-2.96966	0.00561215	0.0435545	1	5'UTR	N_Shore	ESRRG	cg17434154;cg04217177;cg00256046
2	240143798	240143979	182	3	0.0595578	0.0200577	2.96932	0.00561694	0.0435832	1	Body		HDAC4	cg26469895;cg22077197;cg26767974
3	142683069	142683329	261	3	0.0320691	0.0108011	2.96905	0.0056208	0.0436032	1	TSS1500	Island;S_Shore	PAQR9	cg08784462;cg00970325;cg08113027
1	1173264	1173622	359	3	0.0267844	0.00902145	2.96897	0.00562202	0.0436071	1		N_Shore		cg14830045;cg10784110;cg06964912
10	1551251	1551326	76	3	0.0383421	0.0129173	2.96827	0.005632	0.0436625	1	Body		ADARB2	cg02088470;cg03213833;cg17981439
1	1961743	1962082	340	4	0.0298778	0.0100657	2.96827	0.005632	0.0436625	1	3'UTR	Island;S_Shore	GABRD	cg14522944;cg03700143;cg11687809;cg24547253
3	183903129	183903550	422	4	0.0239463	0.00806956	2.96749	0.00564324	0.0437297	1	TSS1500	N_Shore;Island	ABCF3	cg05629195;cg13491563;cg09866366;cg13461600
6	32157150	32157454	305	4	0.0113459	0.00382343	2.96748	0.00564329	0.0437297	1	Body		PBX2	cg25978487;cg01246676;cg11103845;cg13964363
1	2282601	2283063	463	3	0.0158525	0.00534259	2.9672	0.00564737	0.0437558	1	Body		LOC100129534;MORN1	cg11669283;cg07559319;cg13805052
2	95971840	95971994	155	3	-0.037231	0.0125491	-2.96683	0.00565259	0.0437852	1	Body		KCNIP3	cg19592720;cg05617873;cg07166291
17	1880631	1880941	311	3	0.0226977	0.00765348	2.96567	0.0056693	0.0438831	1	Body	N_Shore;Island	RTN4RL1	cg26699755;cg05550893;cg07061728
21	46143498	46143874	377	3	0.016894	0.0057008	2.96344	0.00570159	0.0440534	1		Island;S_Shore		cg04285033;cg09438382;cg23553008
19	50303041	50303389	349	5	0.0111625	0.00376708	2.96317	0.00570549	0.044078	1	Body	N_Shore;Island	AP2A1	cg27490465;cg07035552;cg08059859;cg03620623;cg25655859
3	52726310	52726726	417	3	0.0133334	0.00450123	2.96217	0.00572002	0.0441605	1	Body;TSS1500;TSS200		GNL3;SNORD69	cg00845626;cg02722625;cg18595196
3	50487955	50488230	276	4	-0.0574828	0.0194083	-2.96176	0.00572593	0.0441969	1	Body		CACNA2D2	cg22670759;cg22120095;cg00383793;cg09451427
16	85635486	85635763	278	3	0.0243296	0.00821539	2.96146	0.00573021	0.0442262	1				cg04944090;cg07066163;cg08691159
6	32164585	32164816	232	5	0.0131512	0.00444164	2.9609	0.00573847	0.04426	1	TSS1500;Body	S_Shore	GPSM3;NOTCH4	cg18689504;cg16513215;cg12401918;cg06023661;cg06815976
6	148869461	148869535	75	3	0.00706435	0.00238589	2.96089	0.00573864	0.04426	1	Body		SASH1	cg27422807;cg19758859;cg11631592
3	49314736	49314920	185	3	0.0192337	0.00649785	2.96001	0.00575144	0.0443253	1	3'UTR;TSS1500	Island;S_Shore	USP4;C3orf62	cg07207099;cg08846852;cg14798641
5	16737972	16738318	347	5	-0.0406457	0.0137386	-2.9585	0.00577354	0.044445	1	Body		MYO10	cg16413763;cg01235659;cg11100157;cg15954031;cg02025971
4	186658766	186659155	390	4	0.0300507	0.0101612	2.95741	0.00578951	0.0445339	1	5'UTR		SORBS2	cg02715705;cg15345907;cg16767867;cg09556631
12	68041257	68041322	66	3	0.0519799	0.0175773	2.95722	0.00579226	0.0445463	1	TSS1500	N_Shore	DYRK2	cg18125073;cg19817165;cg21281799
2	175436409	175436630	222	3	0.00727482	0.00246026	2.95693	0.00579656	0.0445719	1	Body		WIPF1	cg24891414;cg10121586;cg16707641
5	125695473	125695848	376	4	-0.0153898	0.00520546	-2.95647	0.00580328	0.0446086	1	TSS1500;TSS200;1stExon;5'UTR		GRAMD3	cg01214175;cg26107055;cg25426716;cg05593759
4	25090298	25090665	368	5	0.0476238	0.0161088	2.95639	0.00580448	0.044611	1		Island;S_Shore		cg01218619;cg19312667;cg02428792;cg26262055;cg17688837
7	158664058	158664247	190	3	-0.0147649	0.00499464	-2.95615	0.00580803	0.0446229	1	Body		WDR60	cg09803560;cg16649298;cg19421584
3	53700141	53700276	136	4	-0.0209081	0.00707486	-2.95526	0.00582111	0.0446859	1	Body		CACNA1D	cg15417641;cg00336149;cg21188533;cg13411554
1	16534157	16534579	423	4	0.0360692	0.0122054	2.95518	0.00582239	0.0446932	1	Body	Island	ARHGEF19	cg20430773;cg14138287;cg03887218;cg00521428
15	40674438	40674910	473	5	0.0299737	0.0101433	2.95503	0.00582462	0.0447035	1	TSS1500;TSS200	N_Shore	C15orf23	cg13984173;cg02633229;cg14916983;cg04721087;cg19947611
13	100092028	100092081	54	3	0.00773459	0.00261762	2.95482	0.00582765	0.0447191	1				cg22203300;cg14617010;cg25262427
3	197026096	197026407	312	3	-0.0169401	0.0057352	-2.95371	0.00584402	0.0448113	1	TSS1500	Island;S_Shore	DLG1	cg25830660;cg17696750;cg05137587
5	139488372	139488731	360	3	0.0241934	0.0081936	2.95273	0.0058587	0.0448995	1		S_Shore		cg00396158;cg09697696;cg24119717
5	31639946	31640216	271	3	0.0236877	0.00802272	2.95257	0.00586099	0.0449133	1		Island;S_Shore		cg05037725;cg13762082;cg22705225
7	4923615	4924010	396	3	0.0216071	0.00731923	2.9521	0.00586804	0.0449505	1	TSS1500	S_Shore	RADIL	cg15458461;cg11594299;cg25283486
11	101918140	101918403	264	7	0.00290525	0.000984282	2.95165	0.00587476	0.0449889	1	TSS200;1stExon;5'UTR	Island	C11orf70	cg12790391;cg17660384;cg15071611;cg00202702;cg01419757;cg05892674;cg20346726
7	97935666	97935764	99	3	0.00974149	0.00330068	2.95135	0.00587911	0.0450165	1	Body		BAIAP2L1	cg23043230;cg15211734;cg10592494
3	3080197	3080621	425	4	-0.0384024	0.0130124	-2.95121	0.00588131	0.0450316	1	Body;TSS1500		CNTN4	cg21613099;cg08144588;cg13916117;cg17664269
3	119422161	119422359	199	3	0.0168913	0.00572534	2.95026	0.00589536	0.0451054	1	Body	Island;S_Shore	C3orf15	cg08145590;cg04602284;cg23202738
10	12648032	12648526	495	4	-0.0331648	0.0112486	-2.94836	0.00592388	0.0452614	1	Body		CAMK1D	cg26231267;cg00115178;cg26169081;cg09958065
17	55888454	55888548	95	3	0.00976309	0.00331214	2.94767	0.00593427	0.0453276	1				cg00734904;cg18347010;cg06817490
2	240499800	240499954	155	3	-0.016272	0.00552062	-2.9475	0.00593677	0.0453417	1				cg13877916;cg06165982;cg18366249
15	27112119	27112430	312	5	0.00636913	0.00216199	2.94595	0.00596017	0.0454669	1	TSS200;5'UTR;1stExon	Island	GABRA5	cg15665646;cg05044185;cg21276413;cg21402921;cg10652393
6	36253026	36253157	132	3	0.0184171	0.00625264	2.94548	0.00596725	0.0455076	1	5'UTR;Body		PNPLA1	cg15634980;cg00336320;cg20553124
6	30796312	30796407	96	3	0.0123229	0.0041843	2.94503	0.00597415	0.0455452	1				cg11609578;cg10008387;cg26081875
10	93811958	93812043	86	3	0.0161203	0.0054752	2.94423	0.00598617	0.0456198	1	3'UTR;Body		CPEB3	cg10092799;cg23580024;cg02915225
16	86565507	86565980	474	4	0.00934087	0.00317348	2.94341	0.0059986	0.0456843	1	3'UTR;Body	Island;S_Shore	MTHFSD	cg02060039;cg08439515;cg03933756;cg00083399
2	382090	382356	267	3	0.0347553	0.0118092	2.94306	0.00600399	0.0457116	1				cg07160793;cg19710238;cg13170076
6	31599613	31599754	142	5	0.0062585	0.00212687	2.94258	0.00601124	0.0457464	1	Body	Island	BAT2	cg15685889;cg22954787;cg25371129;cg18695778;cg02572517
16	86018680	86018936	257	3	0.0462373	0.0157135	2.94253	0.00601207	0.0457508	1				cg10520672;cg26947831;cg09395612
8	35091165	35091548	384	4	-0.019174	0.00651651	-2.94237	0.00601448	0.0457616	1	TSS1500	N_Shore	UNC5D	cg02624460;cg20814718;cg19403244;cg20776920
12	124416142	124416315	174	3	0.0352116	0.0119695	2.94177	0.00602369	0.0458146	1	Body		DNAH10	cg12702615;cg05851395;cg22135566
12	109204756	109205201	446	3	0.0205234	0.00698002	2.94031	0.00604597	0.0459541	1	Body		SSH1	cg02059980;cg01176103;cg25764595
7	540537	540775	239	3	0.016712	0.00568386	2.94026	0.00604665	0.045955	1	Body		PDGFA	cg20805005;cg18223153;cg21410120
11	34378921	34379053	133	4	0.00799814	0.00272041	2.94004	0.00605	0.0459691	1	TSS200;TSS1500	Island	ABTB2	cg20211779;cg09205801;cg02680254;cg20728639
17	13017963	13018217	255	3	0.00759088	0.0025827	2.93913	0.00606403	0.046051	1				cg07662551;cg20685475;cg17677987
15	89155000	89155073	74	3	0.0226836	0.0077182	2.93897	0.0060664	0.0460671	1	TSS200;Body		MIR7-2	cg07147709;cg09852187;cg22456251
3	54067944	54068019	76	3	0.0604855	0.020581	2.9389	0.00606757	0.0460741	1				cg18741175;cg08489309;cg06643567
7	2189366	2189488	123	3	0.0192479	0.0065497	2.93874	0.00606995	0.0460883	1	Body	S_Shelf	MAD1L1	cg06996896;cg04653264;cg18991862
3	123123576	123124018	443	3	0.0176927	0.00602077	2.93861	0.00607201	0.0461021	1	Body		ADCY5	cg25357706;cg19008133;cg14530764
21	38362230	38362727	498	4	0.00441063	0.00150139	2.93769	0.00608609	0.0461804	1	5'UTR;TSS200	Island	HLCS	cg03870397;cg21422770;cg14785464;cg06167719
10	115510718	115511153	436	4	-0.0363417	0.0123725	-2.9373	0.0060922	0.0462115	1	TSS1500;TSS200		C10orf81	cg16526673;cg22618337;cg10627429;cg11204562
16	1521617	1521676	60	3	-0.0123617	0.00420989	-2.93634	0.00610705	0.0463031	1	Body	N_Shelf	CLCN7	cg09050670;cg05413628;cg08810397
12	11422897	11423120	224	3	-0.0292501	0.00996538	-2.93517	0.00612504	0.0464147	1	TSS1500		PRB3	cg00052903;cg12801863;cg20245751
2	240152257	240152476	220	3	-0.0470722	0.016039	-2.93485	0.00613004	0.0464376	1	Body	N_Shore	HDAC4	cg19955928;cg25652742;cg05997414
5	177591266	177591445	180	3	0.00312192	0.00106412	2.93379	0.00614642	0.0465307	1		N_Shore		cg12356431;cg21082033;cg03686115
5	2442958	2443073	116	3	0.023855	0.00813166	2.93359	0.00614961	0.046549	1				cg09115607;cg26437203;cg26993496
17	57642417	57642763	347	7	0.0221783	0.00756104	2.93324	0.00615503	0.0465843	1	TSS1500;TSS200	N_Shore;Island	DHX40	cg25635591;cg09795195;cg18062196;cg16686175;cg07584066;cg16969368;cg26897150
2	25585619	25585669	51	3	-0.0430563	0.0146869	-2.9316	0.00618062	0.0467357	1				cg15575641;cg11309462;cg19512473
7	128094710	128095027	318	3	0.0281495	0.00960375	2.93109	0.00618853	0.0467892	1	TSS1500	N_Shore	C7orf68	cg02952809;cg24612707;cg01189915
8	141468762	141468933	172	3	0.0342101	0.011674	2.93045	0.00619859	0.0468391	1	TSS1500;TSS200	S_Shore	TRAPPC9	cg24617008;cg14707948;cg06858185
3	57743377	57743599	223	3	0.034816	0.0118812	2.93035	0.00620023	0.0468457	1	5'UTR;1stExon;Body	S_Shore	SLMAP	cg15172734;cg00002426;cg00873919
12	130707332	130707407	76	3	-0.0366873	0.0125212	-2.93001	0.00620558	0.0468705	1				cg01016191;cg03897452;cg20736492
13	20703169	20703415	247	4	-0.0293665	0.0100269	-2.92877	0.00622502	0.0469922	1		S_Shore		cg03466930;cg04482892;cg15694585;cg21554895
12	54332457	54332624	168	5	0.00710846	0.00242715	2.92872	0.00622571	0.0469955	1	TSS200;1stExon;5'UTR	N_Shore	HOXC13	cg26283893;cg01839657;cg09106624;cg10961753;cg25671500
4	2906691	2906870	180	3	0.0109252	0.00373126	2.92803	0.00623664	0.0470548	1	Body		ADD1	cg02338146;cg12952128;cg17547420
2	121625577	121625735	159	3	0.0384149	0.0131204	2.92788	0.00623898	0.0470686	1	Body	S_Shore	GLI2	cg13713922;cg03287111;cg03465652
1	4068470	4068541	72	3	0.0230689	0.00788027	2.92743	0.00624611	0.047106	1				cg26910994;cg07115817;cg17876128
5	39365733	39365815	83	3	0.0150856	0.00515343	2.92729	0.0062483	0.0471157	1	TSS1500		C9	cg01311470;cg22920404;cg14606768
8	142237188	142237359	172	3	-0.0424685	0.0145108	-2.92669	0.00625781	0.0471719	1	Body	Island	SLC45A4	cg02996583;cg17207736;cg22284058
19	13734932	13735020	89	3	0.0241459	0.00825144	2.92627	0.00626451	0.047209	1				cg12501546;cg26914865;cg17676631
14	101539195	101539612	418	4	0.0434385	0.0148474	2.92565	0.00627423	0.0472686	1				cg01154336;cg15512715;cg23305899;cg04115307
1	4000125	4000600	476	3	0.0413467	0.0141386	2.92439	0.00629429	0.0473828	1				cg25468905;cg00647233;cg26233172
16	67997858	67998030	173	3	0.0456699	0.0156196	2.92388	0.00630231	0.0474277	1	Body;1stExon;TSS200	N_Shelf	SLC12A4	cg04539111;cg27539214;cg09117114
19	45867053	45867461	409	4	0.0080357	0.00274873	2.92343	0.00630961	0.0474749	1	Body	Island;S_Shore	ERCC2	cg18851932;cg20674128;cg02595770;cg01599094
5	141191429	141191557	129	3	0.0199737	0.00683239	2.92338	0.00631033	0.0474772	1				cg11408933;cg26643754;cg02486497
20	62183964	62184207	244	3	-0.0403869	0.0138177	-2.92284	0.00631891	0.0475312	1	TSS1500;TSS200	N_Shore	C20orf195	cg15332132;cg26221801;cg04602939
5	118965093	118965347	255	5	0.0126851	0.0043402	2.9227	0.00632116	0.0475374	1	TSS200;1stExon;5'UTR		FAM170A	cg06903010;cg23314948;cg24537512;cg01229506;cg08929903
14	94789681	94789853	173	3	0.0375325	0.0128451	2.92192	0.00633369	0.0475976	1	5'UTR;1stExon;TSS200		SERPINA6	cg10025865;cg09318122;cg09147827
19	4305072	4305239	168	3	0.0571346	0.0195571	2.92143	0.00634156	0.0476431	1	Body	Island;S_Shore	FSD1	cg26354493;cg25902889;cg20120438
18	76601647	76601952	306	3	-0.0195041	0.00667737	-2.92093	0.00634949	0.0476865	1		N_Shore;Island		cg16859165;cg20768445;cg19651199
10	16741464	16741619	156	3	0.0175571	0.00601128	2.92069	0.00635327	0.047698	1	Body		RSU1	cg04257388;cg12208848;cg07112562
12	121078022	121078214	193	4	0.00876713	0.00300183	2.92059	0.00635496	0.0477049	1	TSS1500	N_Shore;Island	CABP1	cg17770096;cg00113951;cg19425431;cg23829447
5	110408740	110408997	258	7	0.00251251	0.000860416	2.92011	0.00636261	0.0477486	1	Body;TSS1500;TSS200	Island	TSLP	cg04022379;cg04450332;cg17157872;cg16280705;cg08734618;cg27323009;cg24994173
2	3818723	3819033	311	3	0.0207611	0.00711351	2.91854	0.00638792	0.047882	1				cg21596825;cg15681466;cg19764066
20	56286567	56286732	166	5	0.0219621	0.00752705	2.91776	0.00640047	0.0479428	1	TSS1500;TSS200	S_Shore	PMEPA1	cg20208990;cg08567517;cg07143805;cg00138126;cg12514933
8	101661245	101661533	289	3	-0.0284607	0.0097576	-2.91677	0.00641654	0.0480299	1	Body	N_Shore	SNX31	cg14635466;cg17199658;cg25374359
5	1555791	1555887	97	3	-0.0390564	0.0133943	-2.9159	0.00643052	0.048111	1		S_Shelf		cg23939096;cg13005202;cg23010507
6	33039396	33039500	105	4	-0.0128402	0.0044037	-2.91577	0.00643278	0.0481241	1	Body		HLA-DPA1	cg01140143;cg02904996;cg10921592;cg03009030
22	19712623	19712750	128	4	0.0303411	0.0104065	2.9156	0.00643542	0.0481379	1		Island		cg02749843;cg07825414;cg15381080;cg23494533
12	124343736	124344211	476	4	0.0111357	0.0038204	2.9148	0.00644839	0.0482134	1	Body		DNAH10	cg01493783;cg05615595;cg22036614;cg23523434
1	185703538	185703877	340	6	0.00628877	0.00215776	2.91448	0.00645361	0.0482328	1	TSS200;1stExon;5'UTR	Island;S_Shore	HMCN1	cg18390472;cg13496323;cg14172633;cg06361272;cg15842216;cg06194982
15	42376692	42376765	74	3	0.00889429	0.00305197	2.91428	0.00645699	0.0482521	1	Body		PLA2G4D	cg17721618;cg21142456;cg11811131
16	67185059	67185429	371	4	0.0116656	0.00400358	2.91379	0.00646492	0.0482938	1	TSS200;TSS1500	S_Shore	B3GNT9	cg20984188;cg02771381;cg02724047;cg02451853
17	77539424	77539754	331	3	0.0414742	0.0142368	2.91317	0.00647507	0.0483578	1				cg03066080;cg23210812;cg06623295
[truncated: 28 more rows]

## Sheet: ST3
Supplementary table 3. Correlation between methylation and gene expression
Ensembl gene id	HGNC symbol	Chr	Start position	End position	CpG	UCSC RefGene Name	Chr	Position	Relation to Island	UCSC RefGene Group	Spearman correlation	Spearman P-value	Permutation P-value
ENSG00000163297	ANTXR2	4	80822303	81046608	cg08611402	ANTXR2;ANTXR2	4	80933006	OpenSea	Body;Body	0.868132	7.56921e-06	0.00019996
ENSG00000108509	CAMTA2	17	4871287	4890960	cg16045459	CAMTA2;CAMTA2;CAMTA2;CAMTA2;SPAG7	17	4872488	S_Shore	Body;Body;Body;Body;TSS1500	0.854945	9.82919e-05	0.00019996
ENSG00000185305	ARL15	5	53179775	53606412	cg02386665	ARL15	5	53432372	OpenSea	Body	-0.89011	0	0.00039992
ENSG00000181458	TMEM45A	3	100211463	100296288	cg23255474	TMEM45A	3	100279453	OpenSea	Body	0.837363	0.000277387	0.00039992
ENSG00000079819	EPB41L2	6	131160487	131384462	cg04066634	EPB41L2;EPB41L2;EPB41L2	6	131174253	OpenSea	3'UTR;3'UTR;3'UTR	-0.828571	0.000397439	0.00039992
ENSG00000085733	CTTN	11	70244510	70282690	cg16709342	CTTN;CTTN	11	70261373	S_Shelf	Body;Body	0.854945	9.82919e-05	0.00039992
ENSG00000048471	SNX29	16	12070594	12668146	cg16659284	SNX29	16	12189952	OpenSea	Body	0.832967	0.000334588	0.00039992
ENSG00000185305	ARL15	5	53179775	53606412	cg22960449	ARL15	5	53220050	OpenSea	Body	-0.859341	6.43755e-05	0.00059988
ENSG00000101493	ZNF516	18	74069644	74207146	cg19951409	ZNF516	18	74175071	OpenSea	TSS200	-0.797802	0.00102833	0.00079984
ENSG00000010810	FYN	6	111981535	112194655	cg12636607	FYN	6	112154581	OpenSea	5'UTR	0.806593	0.000809798	0.0009998
ENSG00000155093	PTPRN2	7	157331750	158380480	cg26490671	PTPRN2;PTPRN2;PTPRN2	7	157670732	S_Shore	Body;Body;Body	-0.789011	0.00128301	0.00119976
ENSG00000182326	C1S	12	7096351	7178336	cg05538432	C1S;C1S	12	7167751	OpenSea	TSS1500;TSS1500	0.802198	0.000914789	0.00119976
ENSG00000105810	CDK6	7	92234235	92465908	cg03895496	CDK6;CDK6	7	92398176	OpenSea	Body;Body	-0.789011	0.00128301	0.00159968
ENSG00000123094	RASSF8	12	26111962	26232825	cg07912147	RASSF8;RASSF8;RASSF8	12	26138851	OpenSea	5'UTR;5'UTR;5'UTR	-0.78022	0.00157791	0.00159968
ENSG00000178301	AQP11	11	77300436	77321400	cg16227072	AQP11	11	77320503	OpenSea	3'UTR	-0.78022	0.00157791	0.00179964
ENSG00000109046	WSB1	17	25621102	25640657	cg25195899	WSB1;WSB1	17	25640203	OpenSea	3'UTR;3'UTR	-0.789011	0.00128301	0.00179964
ENSG00000120156	TEK	9	27109139	27230173	cg01284193	TEK	9	27109111	OpenSea	TSS200	0.771429	0.00191738	0.0019996
ENSG00000134160	TRPM1	15	31293264	31453476	cg20640374	TRPM1	15	31355304	OpenSea	Body	-0.786236	0.000853878	0.0019996
ENSG00000164512	ANKRD55	5	55395507	55529186	cg17577695	ANKRD55;ANKRD55	5	55395877	OpenSea	3'UTR;3'UTR	0.784493	0.00089286	0.00219956
ENSG00000112062	MAPK14	6	35995488	36079013	cg16145324	MAPK14;MAPK14;MAPK14;MAPK14	6	36020012	OpenSea	Body;Body;Body;Body	-0.749451	0.00299242	0.00219956
ENSG00000162777	DENND2D	1	111729796	111747157	cg24641737	DENND2D;DENND2D	1	111743271	N_Shelf	1stExon;5'UTR	-0.753846	0.00274901	0.00239952
ENSG00000118263	KLF7	2	207938861	208031991	cg12251895	KLF7	2	207980866	OpenSea	Body	0.78022	0.00157791	0.00239952
ENSG00000196730	DAPK1	9	90112143	90323548	cg14014720	DAPK1	9	90113998	S_Shore	Body	-0.745055	0.0032514	0.00279944
ENSG00000136068	FLNB	3	57994127	58157982	cg26295272	FLNB;FLNB;FLNB;FLNB	3	58045340	OpenSea	Body;Body;Body;Body	0.758242	0.00252045	0.0029994
ENSG00000185920	PTCH1	9	98205262	98279339	cg13700197	PTCH1;PTCH1;PTCH1;PTCH1;PTCH1;PTCH1;PTCH1	9	98221975	OpenSea	Body;Body;Body;Body;Body;Body;Body	-0.745055	0.0032514	0.0029994
ENSG00000116962	NID1	1	236139130	236228462	cg03396152	NID1	1	236147721	OpenSea	Body	0.740659	0.00352663	0.00319936
ENSG00000170776	AKAP13	15	85923802	86292586	cg01954585	AKAP13;AKAP13;AKAP13	15	86270435	OpenSea	Body;Body;Body	0.78022	0.00157791	0.00319936
ENSG00000144451	SPAG16	2	214149113	215275225	cg11990610	SPAG16	2	215082175	OpenSea	Body	-0.736264	0.00381885	0.00339932
ENSG00000141337	ARSG	17	66255323	66418872	cg04173852	ARSG	17	66292375	S_Shelf	5'UTR	0.745055	0.0032514	0.00339932
ENSG00000073008	PVR	19	45147098	45166850	cg25328384	PVR;PVR;PVR	19	45165815	OpenSea	3'UTR;3'UTR;3'UTR	0.723077	0.00480502	0.00339932
ENSG00000162692	VCAM1	1	101185298	101204601	cg04743650	VCAM1;VCAM1	1	101185070	OpenSea	TSS1500;TSS1500	0.753846	0.00274901	0.00359928
ENSG00000020633	RUNX3	1	25226002	25291612	cg08544331	RUNX3;RUNX3	1	25246922	OpenSea	Body;Body	0.70989	0.0059722	0.00379924
ENSG00000077097	TOP2B	3	25639475	25706398	cg03372603	TOP2B	3	25639601	OpenSea	3'UTR	-0.736264	0.00381885	0.00379924
ENSG00000113810	SMC4	3	160117062	160152750	cg12785694	SMC4;MIR15B;SMC4;MIR16-2	3	160122168	S_Shelf	Body;TSS1500;Body;TSS1500	0.745055	0.0032514	0.00379924
ENSG00000107731	UNC5B	10	72972327	73062621	cg11224737	UNC5B	10	72991122	OpenSea	Body	0.736264	0.00381885	0.00379924
ENSG00000104154	SLC30A4	15	45771809	45815005	cg08057475	SLC30A4;C15orf21	15	45803341	OpenSea	Body;Body	-0.745055	0.0032514	0.00379924
ENSG00000128655	PDE11A	2	178492797	178973066	cg05034374	PDE11A;PDE11A;PDE11A;PDE11A	2	178619363	OpenSea	Body;Body;Body;Body	-0.723077	0.00480502	0.0039992
ENSG00000148468	FAM171A1	10	15253642	15413061	cg15336243	FAM171A1	10	15386981	OpenSea	Body	-0.723077	0.00480502	0.00479904
ENSG00000151790	TDO2	4	156775890	156841558	cg04795662	TDO2;TDO2	4	156824883	OpenSea	1stExon;5'UTR	-0.723077	0.00480502	0.004999
ENSG00000143437	ARNT	1	150782181	150849244	cg13201342	ARNT;ARNT;ARNT;CTSK	1	150782303	OpenSea	3'UTR;3'UTR;3'UTR;TSS1500	0.692308	0.00784977	0.00539892
ENSG00000056972	TRAF3IP2	6	111877657	111927481	cg21044968	TRAF3IP2;TRAF3IP2;TRAF3IP2;TRAF3IP2	6	111895086	OpenSea	Body;TSS200;Body;Body	-0.70989	0.0059722	0.00539892
ENSG00000069399	BCL3	19	45250962	45263301	cg11459773	BCL3	19	45262055	S_Shore	Body	0.730691	0.00299405	0.00539892
ENSG00000172493	AFF1	4	87856154	88062206	cg26708781	AFF1	4	87921477	OpenSea	Body	0.70989	0.0059722	0.00559888
ENSG00000108244	KRT23	17	39078948	39093886	cg04940329	KRT23	17	39093054	OpenSea	5'UTR	-0.714286	0.00556165	0.00559888
ENSG00000105639	JAK3	19	17935589	17958880	cg27074995	JAK3	19	17953473	Island	Body	0.749451	0.00299242	0.00559888
ENSG00000154734	ADAMTS1	21	28208606	28217728	cg20187011	ADAMTS1	21	28214928	N_Shore	Body	0.696703	0.00734326	0.00559888
ENSG00000135074	ADAM19	5	156822542	157002783	cg07257747	ADAM19	5	156944020	OpenSea	Body	0.714286	0.00556165	0.00579884
ENSG00000177058	SLC38A9	5	54921673	55069022	cg05462905	SLC38A9	5	54922354	OpenSea	Body	0.701099	0.00686211	0.00579884
ENSG00000131378	RFTN1	3	16357352	16555533	cg27121661	RFTN1	3	16525721	OpenSea	Body	0.749451	0.00299242	0.00579884
ENSG00000111875	ASF1A	6	119215384	119230332	cg05051393	ASF1A	6	119228846	OpenSea	3'UTR	-0.723077	0.00480502	0.00579884
ENSG00000180190	C8orf42	8	439803	495781	cg00066748	C8orf42	8	496527	S_Shore	TSS1500	-0.70989	0.0059722	0.00579884
ENSG00000198752	CDC42BPB	14	103398716	103523799	cg14003974	CDC42BPB	14	103497991	OpenSea	Body	0.714286	0.00556165	0.00579884
ENSG00000131378	RFTN1	3	16357352	16555533	cg15248013	RFTN1	3	16433940	OpenSea	Body	0.745055	0.0032514	0.00619876
ENSG00000170049	KCNAB3	17	7825177	7833121	cg01323777	KCNAB3	17	7832943	Island	TSS200	0.705495	0.00640539	0.00679864
ENSG00000102466	FGF14	13	102372134	103054124	cg10069736	FGF14	13	102929516	OpenSea	Body	-0.674725	0.0101486	0.0069986
ENSG00000204262	COL5A2	2	189896622	190044605	cg01247454	COL5A2	2	190028935	OpenSea	Body	-0.692308	0.00784977	0.00719856
ENSG00000069188	SDK2	17	71330523	71640228	cg05552184	SDK2	17	71548685	OpenSea	Body	-0.723077	0.00480502	0.00759848
ENSG00000171735	CAMTA1	1	6845384	7829766	cg00353659	CAMTA1	1	7602013	OpenSea	Body	-0.714286	0.00556165	0.00779844
ENSG00000157827	FMNL2	2	153191751	153506348	cg01624229	FMNL2	2	153252785	OpenSea	Body	0.683516	0.00894266	0.0079984
ENSG00000163145	C1QTNF7	4	15341442	15447790	cg06179228	C1QTNF7;C1QTNF7;C1QTNF7	4	15429515	OpenSea	TSS200;Body;5'UTR	-0.745055	0.0032514	0.0079984
ENSG00000091527	CDV3	3	133292574	133309105	cg24820828	CDV3;CDV3;CDV3	3	133306214	OpenSea	3'UTR;Body;3'UTR	0.679121	0.00953098	0.00819836
ENSG00000152061	RABGAP1L	1	174128548	174964445	cg18020480	RABGAP1L	1	174186816	OpenSea	5'UTR	-0.665934	0.0114755	0.00839832
ENSG00000092964	DPYSL2	8	26371791	26515694	cg00470636	DPYSL2	8	26440349	S_Shelf	Body	0.687912	0.00838258	0.00859828
ENSG00000157110	RBPMS	8	30241944	30429778	cg13172905	RBPMS;RBPMS;RBPMS;RBPMS	8	30341765	OpenSea	Body;Body;Body;Body	0.692308	0.00784977	0.00859828
ENSG00000068976	PYGM	11	64513861	64527769	cg02167717	PYGM;PYGM	11	64516247	S_Shelf	Body;Body	0.683516	0.00894266	0.00859828
ENSG00000049323	LTBP1	2	33172039	33624576	cg26672287	LTBP1;LTBP1;LTBP1;LTBP1;LTBP1	2	33391915	OpenSea	Body;Body;Body;Body;Body	-0.674725	0.0101486	0.0089982
ENSG00000171608	PIK3CD	1	9711790	9789172	cg08854008	C1orf200;PIK3CD	1	9714397	S_Shore	Body;5'UTR	-0.692308	0.00784977	0.00919816
ENSG00000169495	HTRA4	8	38831683	38846181	cg21184369	HTRA4;PLEKHA2	8	38831148	N_Shore	TSS1500;3'UTR	0.683516	0.00894266	0.00919816
ENSG00000100578	KIAA0586	14	58894103	59015216	cg15913815	KIAA0586	14	59007136	OpenSea	Body	-0.67033	0.0107964	0.00919816
ENSG00000185989	RASA3	13	114747194	114898086	cg05059616	RASA3	13	114747479	N_Shore	3'UTR	0.731868	0.0041288	0.00959808
ENSG00000198586	TLK1	2	171847333	172087824	cg20956411	TLK1	2	172042383	OpenSea	5'UTR	-0.683516	0.00894266	0.00979804
ENSG00000141527	CARD14	17	78143791	78183130	cg15910686	CARD14;CARD14	17	78161479	N_Shelf	Body;TSS200	0.657505	0.0106041	0.00979804
ENSG00000112769	LAMA4	6	112429963	112576141	cg03106852	LAMA4;LAMA4;LAMA4	6	112555546	OpenSea	Body;Body;Body	0.665934	0.0114755	0.010198
ENSG00000157557	ETS2	21	40177231	40196879	cg00168694	ETS2	21	40193056	N_Shore	Body	-0.67033	0.0107964	0.0103979
ENSG00000155324	GRAMD3	5	125695824	125832186	cg22777467	GRAMD3;GRAMD3;GRAMD3;GRAMD3;GRAMD3	5	125826160	OpenSea	Body;Body;Body;Body;Body	0.67033	0.0107964	0.0109978
ENSG00000083642	PDS5B	13	33160564	33352157	cg09364733	PDS5B	13	33163175	S_Shore	5'UTR	-0.67033	0.0107964	0.0113977
ENSG00000118690	ARMC2	6	109169619	109295186	cg09154959	ARMC2	6	109198550	OpenSea	Body	-0.661538	0.012187	0.0117976
ENSG00000132549	VPS13B	8	100025494	100889808	cg19609438	VPS13B;VPS13B	8	100770219	OpenSea	Body;Body	-0.692308	0.00784977	0.0117976
ENSG00000155093	PTPRN2	7	157331750	158380480	cg12866112	PTPRN2;PTPRN2;PTPRN2	7	157372332	S_Shelf	Body;Body;Body	-0.692308	0.00784977	0.0121976
ENSG00000171132	PRKCE	2	45878484	46415129	cg12269743	PRKCE	2	45992130	OpenSea	Body	-0.665934	0.0114755	0.0123975
ENSG00000164168	TMEM184C	4	148538534	148593195	cg00351838	TMEM184C	4	148542561	S_Shelf	Body	-0.657143	0.0129319	0.0123975
ENSG00000134686	PHC2	1	33789224	33896653	cg15895925	PHC2;PHC2	1	33810859	N_Shelf	5'UTR;Body	0.635165	0.0171966	0.0125975
ENSG00000033327	GAB2	11	77926343	78129394	cg25502267	GAB2;GAB2	11	78029932	OpenSea	Body;5'UTR	0.657143	0.0129319	0.0125975
ENSG00000169439	SDC2	8	97505579	97624000	cg22137815	SDC2	8	97585510	OpenSea	Body	-0.665934	0.0114755	0.0127974
ENSG00000069188	SDK2	17	71330523	71640228	cg22190538	SDK2	17	71548560	OpenSea	Body	-0.692308	0.00784977	0.0129974
ENSG00000130338	TULP4	6	158733692	158932860	cg07159114	TULP4;TULP4	6	158763463	OpenSea	Body;Body	-0.652747	0.0137114	0.0131974
ENSG00000125945	ZNF436	1	23685941	23695935	cg20150640	C1orf213;C1orf213;C1orf213;ZNF436	1	23697656	S_Shore	3'UTR;Body;1stExon;TSS1500	-0.630769	0.0181656	0.0133973
ENSG00000146592	CREB5	7	28338940	28865511	cg09450153	CREB5;CREB5;CREB5;CREB5	7	28757771	OpenSea	Body;Body;Body;Body	-0.652747	0.0137114	0.0133973
ENSG00000129116	PALLD	4	169418217	169849608	cg04865319	PALLD;PALLD;PALLD;PALLD	4	169791918	OpenSea	5'UTR;Body;Body;Body	-0.714286	0.00556165	0.0135973
ENSG00000107438	PDLIM1	10	96997329	97050781	cg02338345	PDLIM1	10	97036527	OpenSea	Body	-0.657143	0.0129319	0.0139972
ENSG00000185271	KLHL33	14	20896970	20903801	cg10982443	KLHL33	14	20903611	Island	5'UTR	-0.668517	0.00895544	0.0139972
ENSG00000134871	COL4A2	13	110958159	111165374	cg06243866	COL4A2	13	111019493	OpenSea	Body	0.63956	0.0162679	0.014797
ENSG00000198542	ITGBL1	13	102104966	102371145	cg22070156	ITGBL1;ITGBL1	13	102104991	N_Shore	1stExon;5'UTR	-0.657143	0.0129319	0.015197
ENSG00000184005	ST6GALNAC3	1	76540404	77100286	cg09867656	ST6GALNAC3;ST6GALNAC3	1	76550508	OpenSea	Body;Body	-0.648352	0.0145264	0.0157968
ENSG00000136286	MYO1G	7	45002261	45018697	cg22132788	MYO1G	7	45002486	Island	Body	0.655666	0.0109007	0.0161968
ENSG00000099875	MKNK2	19	2037470	2051243	cg26498966	MKNK2;MKNK2	19	2037662	N_Shore	3'UTR;3'UTR	0.635165	0.0171966	0.0161968
ENSG00000188517	COL25A1	4	109731877	110223813	cg07810677	COL25A1;COL25A1	4	109931912	OpenSea	Body;Body	-0.630769	0.0181656	0.0169966
ENSG00000100462	PRMT5	14	23389720	23398794	cg27006252	PRMT5;PRMT5	14	23391205	S_Shelf	Body;Body	0.630769	0.0181656	0.0171966
ENSG00000162692	VCAM1	1	101185298	101204601	cg27544046	VCAM1;VCAM1	1	101186048	OpenSea	Body;Body	0.679121	0.00953098	0.0175965
ENSG00000115602	IL1RL1	2	102927962	102968497	cg19795292	IL1RL1;IL1RL1	2	102952285	OpenSea	5'UTR;TSS1500	0.630769	0.0181656	0.0175965
ENSG00000112992	NNT	5	43602794	43707507	cg12991093	NNT;NNT	5	43649349	OpenSea	Body;Body	-0.635165	0.0171966	0.0187962
ENSG00000183020	AP2A2	11	924894	1012239	cg24716664	AP2A2	11	1006121	N_Shore	Body	0.665934	0.0114755	0.0191962
ENSG00000134882	UBAC2	13	99853028	100038688	cg10736330	GPR183;UBAC2;UBAC2;UBAC2	13	99960957	OpenSea	TSS1500;Body;Body;Body	0.661538	0.012187	0.0191962
ENSG00000175215	CTDSP2	12	58213710	58240522	cg04415672	CTDSP2	12	58237706	N_Shore	Body	0.617582	0.0213254	0.0193961
ENSG00000140948	ZCCHC14	16	87439852	87525651	cg07460992	ZCCHC14	16	87525178	OpenSea	Body	-0.626374	0.0191759	0.019996
ENSG00000163359	COL6A3	2	238232646	238323018	cg01409709	COL6A3;COL6A3;COL6A3;COL6A3;COL6A3	2	238322334	OpenSea	5'UTR;5'UTR;5'UTR;5'UTR;5'UTR	0.613187	0.022467	0.0209958
ENSG00000186318	BACE1	11	117156402	117186975	cg11523350	BACE1;BACE1;BACE1;BACE1	11	117171073	OpenSea	Body;Body;Body;Body	-0.635165	0.0171966	0.0211958
ENSG00000154237	LRRK1	15	101459420	101610317	cg01677248	LRRK1	15	101587506	OpenSea	Body	0.613187	0.022467	0.0213957
ENSG00000185122	HSF1	8	145515280	145538385	cg16146718	HSF1	8	145537915	OpenSea	Body	0.621978	0.0202287	0.0219956
ENSG00000152767	FARP1	13	98794816	99102027	cg09499379	FARP1;FARP1	13	98810343	OpenSea	5'UTR;5'UTR	0.604396	0.0248902	0.0225955
ENSG00000141068	KSR1	17	25783670	25953461	cg15742818	KSR1	17	25913455	OpenSea	Body	0.613187	0.022467	0.0227954
ENSG00000083457	ITGAE	17	3617922	3704537	cg11239575	ITGAE	17	3705765	OpenSea	TSS1500	0.613187	0.022467	0.0229954
ENSG00000183570	PCBP3	21	47063608	47362368	cg27149567	PCBP3;PCBP3	21	47314725	N_Shelf	Body;Body	0.608791	0.0236549	0.0231954
ENSG00000138639	ARHGAP24	4	86396267	86923823	cg05688618	ARHGAP24;ARHGAP24;ARHGAP24	4	86699962	OpenSea	Body;5'UTR;1stExon	0.608791	0.0236549	0.0235953
ENSG00000185630	PBX1	1	164524821	164868533	cg07152605	PBX1	1	164793520	OpenSea	Body	0.6	0.0261743	0.0237952
ENSG00000150403	TMCO3	13	114145310	114204542	cg14534144	TMCO3	13	114150007	S_Shelf	Body	0.626374	0.0191759	0.0239952
ENSG00000168386	FILIP1L	3	99548985	99833357	cg08350549	C3orf26;FILIP1L;MIR548G;FILIP1L;FILIP1L	3	99591722	N_Shelf	Body;Body;Body;5'UTR;Body	0.621978	0.0202287	0.0245951
ENSG00000163145	C1QTNF7	4	15341442	15447790	cg05551114	C1QTNF7;C1QTNF7	4	15376116	OpenSea	Body;TSS200	-0.67033	0.0107964	0.024795
ENSG00000096060	FKBP5	6	35541362	35696360	cg00052684	FKBP5	6	35694245	N_Shore	5'UTR	-0.604396	0.0248902	0.025195
ENSG00000166444	ST5	11	8714898	8932498	cg06699848	ST5	11	8847662	OpenSea	5'UTR	0.604396	0.0248902	0.0253949
ENSG00000091640	SPAG7	17	4862521	4871167	cg16045459	CAMTA2;CAMTA2;CAMTA2;CAMTA2;SPAG7	17	4872488	S_Shore	Body;Body;Body;Body;TSS1500	0.595604	0.0275084	0.0255949
ENSG00000105997	HOXA3	7	27145803	27192200	cg22962123	HOXA3;HOXA3;HOXA3;HOXA3	7	27153605	Island	5'UTR;1stExon;5'UTR;5'UTR	-0.683516	0.00894266	0.0267946
ENSG00000135111	TBX3	12	115108059	115121969	cg00517511	TBX3;TBX3	12	115115415	S_Shelf	Body;Body	-0.604396	0.0248902	0.0271946
ENSG00000157470	FAM81A	15	59664892	59815748	cg12497187	FAM81A	15	59737729	OpenSea	5'UTR	-0.6	0.0261743	0.0281944
ENSG00000170310	STX8	17	9153789	9479908	cg25495024	STX8	17	9189607	OpenSea	Body	0.591209	0.0288937	0.0285943
ENSG00000189058	APOD	3	195295573	195311076	cg23720929	APOD;APOD	3	195310887	OpenSea	1stExon;5'UTR	0.604396	0.0248902	0.0289942
ENSG00000156234	CXCL13	4	78432907	78532988	cg06662476	CXCL13	4	78532698	OpenSea	3'UTR	0.595604	0.0275084	0.0289942
ENSG00000129116	PALLD	4	169418217	169849608	cg07979388	PALLD;PALLD;PALLD	4	169573255	OpenSea	5'UTR;Body;Body	-0.652747	0.0137114	0.029994
ENSG00000122786	CALD1	7	134429003	134655479	cg01043759	CALD1;CALD1;CALD1	7	134564171	OpenSea	Body;Body;Body	0.591209	0.0288937	0.0305939
ENSG00000050730	TNIP3	4	122052563	122148621	cg08466517	TNIP3	4	122138632	OpenSea	TSS1500	-0.591209	0.0288937	0.0307938
ENSG00000185989	RASA3	13	114747194	114898086	cg21261158	RASA3	13	114875412	Island	Body	0.657143	0.0129319	0.0307938
ENSG00000124788	ATXN1	6	16299343	16761722	cg24831711	ATXN1;ATXN1	6	16337921	OpenSea	5'UTR;5'UTR	-0.613187	0.022467	0.0311938
ENSG00000110880	CORO1C	12	109038885	109125372	cg23429240	CORO1C	12	109040983	OpenSea	3'UTR	0.582418	0.0318233	0.0333933
ENSG00000172954	LCLAT1	2	30670092	30867091	cg04240491	LCLAT1;LCLAT1	2	30827623	OpenSea	Body;Body	-0.573626	0.0349735	0.0337932
ENSG00000131873	CHSY1	15	101715928	101792137	cg04861869	CHSY1	15	101728611	OpenSea	Body	-0.578022	0.0333702	0.0343931
ENSG00000008256	CYTH3	7	6201407	6312275	cg14977165	CYTH3	7	6297970	OpenSea	Body	-0.564835	0.0383546	0.0345931
ENSG00000134072	CAMK1	3	9799026	9811676	cg04695796	CAMK1	3	9809922	N_Shore	5'UTR	0.582418	0.0318233	0.034993
ENSG00000169181	GSG1L	16	27798850	28074830	cg03082589	GSG1L;GSG1L	16	27829751	OpenSea	Body;Body	0.573369	0.0320658	0.034993
ENSG00000150403	TMCO3	13	114145310	114204542	cg23167246	TMCO3	13	114150035	S_Shelf	Body	0.6	0.0261743	0.035193
ENSG00000255346	NOX5	15	69222864	69355083	cg05387996	MIR548H4;NOX5	15	69306309	OpenSea	Body;5'UTR	-0.569231	0.0366345	0.0353929
ENSG00000002822	MAD1L1	7	1855429	2272878	cg03586240	MAD1L1;MAD1L1;MAD1L1	7	1966361	N_Shore	Body;Body;Body	0.604482	0.0220328	0.0355929
ENSG00000144233	AMMECR1L	2	128619204	128643496	cg26782833	AMMECR1L	2	128642103	N_Shore	5'UTR	0.564835	0.0383546	0.0357928
ENSG00000104043	ATP8B4	15	50150435	50475014	cg19599368	ATP8B4	15	50180387	OpenSea	Body	0.569231	0.0366345	0.0365927
ENSG00000172086	KRCC1	2	88326724	88355248	cg16516044	KRCC1	2	88352636	N_Shelf	5'UTR	0.569231	0.0366345	0.0367926
ENSG00000129116	PALLD	4	169418217	169849608	cg10410365	PALLD;PALLD;PALLD	4	169657885	OpenSea	Body;Body;Body	-0.643956	0.0153782	0.0371926
ENSG00000140497	SCAMP2	15	75136071	75165706	cg15299233	SCAMP2	15	75162173	N_Shelf	Body	-0.564835	0.0383546	0.0373925
ENSG00000162063	CCNF	16	2479395	2508855	cg27128042	CCNF	16	2507614	N_Shelf	3'UTR	-0.564835	0.0383546	0.0373925
ENSG00000127241	MASP1	3	186935942	187009810	cg19254514	MASP1;MASP1;MASP1	3	187008395	OpenSea	Body;Body;Body	0.564835	0.0383546	0.0381924
[truncated: 21 more rows]

## Sheet: ST4
Supplementary table 4. g:profiler results for GO analysis for results from single-CpG level differential methylation analysis
[truncated: 1,316 more rows]

[truncated: 4 more sheets: ST5, ST6, ST7, ST8]
